# Supplementary material for: N-Trityl-2-(tritylsulfan­yl)aniline
Source: Acta Crystallogr Sect E Struct Rep Online. 2011 Oct 8;67(Pt 11):o2887. doi: 10.1107/S1600536811039183 (PMC3247617; doi:10.1107/S1600536811039183)
Supplement: Supplementary file 1 [file e-67-o2887-sup1.cif]

##############################################################################
#                                                                            #
# This CIF contains the data in a paper accepted for publication in          #
# Acta Crystallographica Section E. It conforms to the requirements of       #
# Notes for Authors for Acta Crystallographica Section E, and has been       #
# peer reviewed under the auspices of the IUCr Commission on Journals.       #
#                                                                            #
# Full details of the Crystallographic Information File format               #
# are given in the paper "The Crystallographic Information File (CIF):       #
# a New Standard Archive File for Crystallography" by S. R. Hall, F. H.      #
# Allen and I. D. Brown [Acta Cryst. (1991), A47, 655-685].                  #
#                                                                            #
# The current version of the core CIF dictionary is obtainable from          #
# ftp://ftp.iucr.org/pub/cif_core.dic.                                       #
#                                                                            #
# Software is freely available for graphical display of the structure(s)     #
# in this CIF. For information consult the CIF software page                 #
# http://www.iucr.org/resources/cif/software.                                #
#                                                                            #
# This file may be used for bona fide research purposes within the           #
# scientific community so long as proper attribution is given to the journal # 
# article from which it was obtained.                                        #
#                                                                            #
##############################################################################
data_I
_audit_creation_method     SHELXL-97
_chemical_name_systematic
;
<i>N</i>-Trityl-2-(tritylsulfanyl)aniline
;
_chemical_name_common     ?
_chemical_formula_moiety     'C44 H35 N S'
_chemical_formula_sum     'C44 H35 N S'
_chemical_formula_iupac     'C44 H35 N S'
_chemical_formula_weight     609.79
_chemical_melting_point     ?
_symmetry_cell_setting     monoclinic
_symmetry_space_group_name_H-M     'P 21'
_symmetry_space_group_name_Hall     'P 2yb'
loop_
    _symmetry_equiv_pos_as_xyz
    'x, y, z'
    '-x, y+1/2, -z'
_cell_length_a     8.2377(10)
_cell_length_b     23.513(3)
_cell_length_c     9.0894(10)
_cell_angle_alpha     90.00
_cell_angle_beta     113.512(3)
_cell_angle_gamma     90.00
_cell_volume     1614.4(3)
_cell_formula_units_Z     2
_cell_measurement_reflns_used     756
_cell_measurement_theta_min     2.59
_cell_measurement_theta_max     24.98
_cell_measurement_temperature     120(2)
_exptl_crystal_description     prism
_exptl_crystal_colour     colourless
_exptl_crystal_size_max     0.36
_exptl_crystal_size_mid     0.23
_exptl_crystal_size_min     0.20
_exptl_crystal_density_diffrn     1.254
_exptl_crystal_density_meas     ?
_exptl_crystal_density_method     'not measured'
_exptl_crystal_F_000     644
_exptl_absorpt_coefficient_mu     0.134
_exptl_absorpt_correction_type     multi-scan
_exptl_absorpt_process_details     '(SADABS; Sheldrick, 2004)'
_exptl_absorpt_correction_T_min     0.9534
_exptl_absorpt_correction_T_max     0.9737
_exptl_special_details
;
;
_diffrn_ambient_temperature     120(2)
_diffrn_radiation_type     MoK\a
_diffrn_radiation_wavelength     0.71073
_diffrn_radiation_source     'sealed tube'
_diffrn_radiation_monochromator     'graphite'
_diffrn_measurement_device_type     'Bruker SMART APEX'
_diffrn_measurement_method     '\f and \w'
_diffrn_reflns_number     13465
_diffrn_reflns_av_R_equivalents     0.0860
_diffrn_reflns_av_sigmaI/netI     0.1207
_diffrn_reflns_theta_min     1.73
_diffrn_reflns_theta_max     27.88
_diffrn_reflns_theta_full     27.88
_diffrn_measured_fraction_theta_max     1.000
_diffrn_measured_fraction_theta_full     1.000
_diffrn_reflns_limit_h_min     -10
_diffrn_reflns_limit_h_max     10
_diffrn_reflns_limit_k_min     -30
_diffrn_reflns_limit_k_max     30
_diffrn_reflns_limit_l_min     -11
_diffrn_reflns_limit_l_max     9
_diffrn_standards_number     ?
_diffrn_standards_interval_count     ?
_diffrn_standards_interval_time     ?
_diffrn_standards_decay_%     ?
_refine_special_details
;
Refinement of <i>F</i>^2^ against ALL reflections. The weighted <i>R</i>-factor
<i>wR</i> and goodness of fit <i>S</i> are based on <i>F</i>^2^, conventional
<i>R</i>-factors <i>R</i> are based on <i>F</i>, with <i>F</i> set to zero for
negative <i>F</i>^2^. The threshold expression of <i>F</i>^2^ >
\s(<i>F</i>^2^) is used only for calculating <i>R</i>-factors(gt) <i>etc</i>.
and is not relevant to the choice of reflections for refinement.
<i>R</i>-factors based on <i>F</i>^2^ are statistically about twice as large
as those based on <i>F</i>, and <i>R</i>- factors based on ALL data will be
even larger.
;
_reflns_number_total     7059
_reflns_number_gt     5106
_reflns_threshold_expression     I>2sigma(I)
_refine_ls_structure_factor_coef     Fsqd
_refine_ls_matrix_type     full
_refine_ls_R_factor_all     0.0874
_refine_ls_R_factor_gt     0.0580
_refine_ls_wR_factor_gt     0.0909
_refine_ls_wR_factor_ref     0.0992
_refine_ls_goodness_of_fit_ref     0.907
_refine_ls_restrained_S_all     0.907
_refine_ls_number_reflns     7059
_refine_ls_number_parameters     419
_refine_ls_number_restraints     1
_refine_ls_hydrogen_treatment     mixed
_refine_ls_weighting_scheme     calc
_refine_ls_weighting_details
                 'calc w=1/[\s^2^(Fo^2^)+(0.0245P)^2^] where P=(Fo^2^+2Fc^2^)/3'
_atom_sites_solution_hydrogens     difmap
_atom_sites_solution_primary     direct
_atom_sites_solution_secondary     difmap
_refine_ls_shift/su_max     0.000
_refine_ls_shift/su_mean     0.000
_refine_diff_density_max     0.355
_refine_diff_density_min     -0.330
_refine_ls_extinction_method     none
_refine_ls_extinction_coef     ?
_refine_ls_abs_structure_details     'Flack (1983), 3130 Friedel pairs'
_refine_ls_abs_structure_Flack     0.03(7)
loop_
    _atom_type_symbol
    _atom_type_description
    _atom_type_scat_dispersion_real
    _atom_type_scat_dispersion_imag
    _atom_type_scat_source
    'C' 'C' 0.0033 0.0016
                         'International Tables Vol C Tables 4.2.6.8 and 6.1.1.4'
    'H' 'H' 0.0000 0.0000
                         'International Tables Vol C Tables 4.2.6.8 and 6.1.1.4'
    'N' 'N' 0.0061 0.0033
                         'International Tables Vol C Tables 4.2.6.8 and 6.1.1.4'
    'S' 'S' 0.1246 0.1234
                         'International Tables Vol C Tables 4.2.6.8 and 6.1.1.4'
_computing_data_collection     'SMART (Bruker, 2002)'
_computing_cell_refinement     'SAINT (Bruker, 2002)'
_computing_data_reduction     'SAINT (Bruker, 2002)'
_computing_structure_solution     'SHELXTL (Sheldrick, 2008)'
_computing_structure_refinement     'SHELXTL (Sheldrick, 2008)'
_computing_molecular_graphics     'SHELXTL (Sheldrick, 2008)'
_computing_publication_material
                                  'SHELXTL (Sheldrick, 2008) and local programs'
loop_
    _atom_site_type_symbol
    _atom_site_label
    _atom_site_fract_x
    _atom_site_fract_y
    _atom_site_fract_z
    _atom_site_U_iso_or_equiv
    _atom_site_adp_type
    _atom_site_calc_flag
    _atom_site_refinement_flags
    _atom_site_occupancy
    _atom_site_symmetry_multiplicity
    _atom_site_disorder_assembly
    _atom_site_disorder_group
    S S1 0.84857(9) 0.45253(3) 0.53668(8) 0.02420(17) Uani d . 1 1 . .
    N N1 0.8060(3) 0.53874(10) 0.7596(3) 0.0266(6) Uani d . 1 1 . .
    C C1 1.0204(4) 0.47875(11) 0.7141(3) 0.0254(7) Uani d . 1 1 . .
    C C2 1.1929(4) 0.46002(13) 0.7572(4) 0.0309(7) Uani d . 1 1 . .
    H H2A 1.2192 0.4334 0.6911 0.037 Uiso calc R 1 1 . .
    C C3 1.3274(4) 0.47992(13) 0.8964(4) 0.0380(9) Uani d . 1 1 . .
    H H3A 1.4455 0.4669 0.9268 0.046 Uiso calc R 1 1 . .
    C C4 1.2869(4) 0.51873(13) 0.9892(4) 0.0384(9) Uani d . 1 1 . .
    H H4A 1.3777 0.5318 1.0859 0.046 Uiso calc R 1 1 . .
    C C5 1.1180(4) 0.53900(12) 0.9452(4) 0.0329(8) Uani d . 1 1 . .
    H H5A 1.0947 0.5665 1.0109 0.039 Uiso calc R 1 1 . .
    C C6 0.9796(4) 0.52008(11) 0.8058(3) 0.0253(7) Uani d . 1 1 . .
    C C7 0.7929(3) 0.37851(11) 0.5851(3) 0.0183(6) Uani d . 1 1 . .
    C C8 0.7459(4) 0.59533(11) 0.7893(3) 0.0240(7) Uani d . 1 1 . .
    C C11 0.6271(3) 0.36367(11) 0.4338(3) 0.0199(6) Uani d . 1 1 . .
    C C12 0.4949(4) 0.40342(12) 0.3586(4) 0.0294(7) Uani d . 1 1 . .
    H H12A 0.5070 0.4410 0.4000 0.035 Uiso calc R 1 1 . .
    C C13 0.3454(4) 0.38895(13) 0.2239(4) 0.0322(8) Uani d . 1 1 . .
    H H13A 0.2580 0.4170 0.1727 0.039 Uiso calc R 1 1 . .
    C C14 0.3224(4) 0.33499(13) 0.1644(3) 0.0294(7) Uani d . 1 1 . .
    H H14A 0.2195 0.3253 0.0726 0.035 Uiso calc R 1 1 . .
    C C15 0.4505(4) 0.29457(13) 0.2391(4) 0.0306(7) Uani d . 1 1 . .
    H H15A 0.4350 0.2568 0.1988 0.037 Uiso calc R 1 1 . .
    C C16 0.6020(4) 0.30866(12) 0.3729(3) 0.0241(6) Uani d . 1 1 . .
    H H16A 0.6891 0.2804 0.4231 0.029 Uiso calc R 1 1 . .
    C C21 0.7538(4) 0.37820(11) 0.7363(3) 0.0181(6) Uani d . 1 1 . .
    C C22 0.5905(4) 0.36177(13) 0.7314(4) 0.0293(7) Uani d . 1 1 . .
    H H22A 0.4983 0.3527 0.6310 0.035 Uiso calc R 1 1 . .
    C C23 0.5580(4) 0.35815(14) 0.8702(4) 0.0337(8) Uani d . 1 1 . .
    H H23A 0.4450 0.3464 0.8635 0.040 Uiso calc R 1 1 . .
    C C24 0.6880(4) 0.37143(13) 1.0161(4) 0.0301(7) Uani d . 1 1 . .
    H H24A 0.6655 0.3695 1.1106 0.036 Uiso calc R 1 1 . .
    C C25 0.8527(4) 0.38774(12) 1.0241(3) 0.0267(7) Uani d . 1 1 . .
    H H25A 0.9436 0.3972 1.1249 0.032 Uiso calc R 1 1 . .
    C C26 0.8859(4) 0.39040(11) 0.8872(3) 0.0233(6) Uani d . 1 1 . .
    H H26A 1.0008 0.4007 0.8955 0.028 Uiso calc R 1 1 . .
    C C31 0.9462(3) 0.33825(11) 0.5998(3) 0.0194(6) Uani d . 1 1 . .
    C C32 1.0006(4) 0.29479(12) 0.7134(3) 0.0266(7) Uani d . 1 1 . .
    H H32A 0.9472 0.2910 0.7882 0.032 Uiso calc R 1 1 . .
    C C33 1.1315(4) 0.25724(14) 0.7182(4) 0.0355(8) Uani d . 1 1 . .
    H H33A 1.1680 0.2282 0.7974 0.043 Uiso calc R 1 1 . .
    C C34 1.2093(4) 0.26109(13) 0.6115(4) 0.0322(8) Uani d . 1 1 . .
    H H34A 1.3001 0.2352 0.6170 0.039 Uiso calc R 1 1 . .
    C C35 1.1552(4) 0.30282(13) 0.4955(3) 0.0291(7) Uani d . 1 1 . .
    H H35A 1.2070 0.3053 0.4192 0.035 Uiso calc R 1 1 . .
    C C36 1.0258(4) 0.34111(12) 0.4900(3) 0.0242(6) Uani d . 1 1 . .
    H H36A 0.9902 0.3699 0.4100 0.029 Uiso calc R 1 1 . .
    C C41 0.5692(4) 0.60614(12) 0.6443(3) 0.0242(7) Uani d . 1 1 . .
    C C42 0.4388(4) 0.56465(13) 0.6016(4) 0.0348(8) Uani d . 1 1 . .
    H H42A 0.4593 0.5305 0.6623 0.042 Uiso calc R 1 1 . .
    C C43 0.2795(4) 0.57226(15) 0.4718(4) 0.0442(9) Uani d . 1 1 . .
    H H43A 0.1917 0.5434 0.4435 0.053 Uiso calc R 1 1 . .
    C C44 0.2479(4) 0.62216(16) 0.3829(4) 0.0436(9) Uani d . 1 1 . .
    H H44A 0.1395 0.6273 0.2924 0.052 Uiso calc R 1 1 . .
    C C45 0.3742(4) 0.66375(15) 0.4266(4) 0.0389(8) Uani d . 1 1 . .
    H H45A 0.3521 0.6981 0.3669 0.047 Uiso calc R 1 1 . .
    C C46 0.5341(4) 0.65648(13) 0.5570(4) 0.0307(7) Uani d . 1 1 . .
    H H46A 0.6200 0.6860 0.5866 0.037 Uiso calc R 1 1 . .
    C C51 0.7100(4) 0.59382(12) 0.9423(3) 0.0244(7) Uani d . 1 1 . .
    C C52 0.7844(4) 0.55322(13) 1.0613(4) 0.0355(8) Uani d . 1 1 . .
    H H52A 0.8529 0.5233 1.0448 0.043 Uiso calc R 1 1 . .
    C C53 0.7604(4) 0.55555(16) 1.2037(4) 0.0452(10) Uani d . 1 1 . .
    H H53A 0.8146 0.5277 1.2842 0.054 Uiso calc R 1 1 . .
    C C54 0.6586(5) 0.59792(17) 1.2298(4) 0.0460(10) Uani d . 1 1 . .
    H H54A 0.6456 0.6001 1.3289 0.055 Uiso calc R 1 1 . .
    C C55 0.5768(4) 0.63677(15) 1.1108(4) 0.0382(8) Uani d . 1 1 . .
    H H55A 0.5029 0.6653 1.1255 0.046 Uiso calc R 1 1 . .
    C C56 0.6017(4) 0.63455(13) 0.9692(4) 0.0321(7) Uani d . 1 1 . .
    H H56A 0.5433 0.6616 0.8876 0.038 Uiso calc R 1 1 . .
    C C61 0.8871(4) 0.64051(11) 0.8003(3) 0.0242(7) Uani d . 1 1 . .
    C C62 0.9465(4) 0.68078(12) 0.9228(4) 0.0295(7) Uani d . 1 1 . .
    H H62A 0.8978 0.6819 1.0014 0.035 Uiso calc R 1 1 . .
    C C63 1.0779(4) 0.71948(13) 0.9296(4) 0.0364(8) Uani d . 1 1 . .
    H H63A 1.1179 0.7468 1.0135 0.044 Uiso calc R 1 1 . .
    C C64 1.1499(4) 0.71877(13) 0.8180(4) 0.0338(8) Uani d . 1 1 . .
    H H64A 1.2393 0.7453 0.8240 0.041 Uiso calc R 1 1 . .
    C C65 1.0909(4) 0.67883(13) 0.6957(4) 0.0324(7) Uani d . 1 1 . .
    H H65A 1.1407 0.6777 0.6177 0.039 Uiso calc R 1 1 . .
    C C66 0.9601(4) 0.64067(12) 0.6869(3) 0.0279(7) Uani d . 1 1 . .
    H H66A 0.9194 0.6140 0.6015 0.033 Uiso calc R 1 1 . .
    H H1 0.742(3) 0.5239(12) 0.676(3) 0.017(8) Uiso d . 1 1 . .
loop_
    _atom_site_aniso_label
    _atom_site_aniso_U_11
    _atom_site_aniso_U_22
    _atom_site_aniso_U_33
    _atom_site_aniso_U_12
    _atom_site_aniso_U_13
    _atom_site_aniso_U_23
    S1 0.0295(4) 0.0185(3) 0.0221(4) -0.0008(3) 0.0077(3) 0.0032(3)
    N1 0.0254(14) 0.0186(13) 0.0276(15) -0.0025(11) 0.0018(12) -0.0080(11)
    C1 0.0235(15) 0.0218(15) 0.0280(17) -0.0080(12) 0.0071(13) 0.0032(13)
    C2 0.0270(15) 0.0234(16) 0.0445(18) -0.0023(13) 0.0166(14) 0.0061(15)
    C3 0.0244(16) 0.0309(18) 0.051(2) -0.0019(14) 0.0074(16) 0.0084(17)
    C4 0.0296(17) 0.0229(16) 0.046(2) -0.0061(13) -0.0032(15) 0.0010(15)
    C5 0.0320(17) 0.0198(15) 0.0352(18) -0.0051(13) 0.0011(15) -0.0021(14)
    C6 0.0300(16) 0.0153(14) 0.0287(17) -0.0035(12) 0.0099(14) 0.0041(13)
    C7 0.0198(13) 0.0148(13) 0.0195(14) -0.0012(11) 0.0070(12) 0.0034(12)
    C8 0.0304(16) 0.0172(14) 0.0230(15) -0.0008(12) 0.0092(13) -0.0012(12)
    C11 0.0227(14) 0.0204(14) 0.0174(15) 0.0000(12) 0.0089(12) 0.0005(12)
    C12 0.0308(16) 0.0215(16) 0.0295(17) 0.0026(13) 0.0055(14) -0.0005(13)
    C13 0.0229(15) 0.0320(18) 0.0317(18) 0.0051(13) 0.0002(14) 0.0099(15)
    C14 0.0227(15) 0.0432(19) 0.0189(16) -0.0106(14) 0.0048(13) -0.0035(14)
    C15 0.0302(17) 0.0278(16) 0.0367(18) -0.0052(14) 0.0165(15) -0.0104(14)
    C16 0.0230(15) 0.0246(15) 0.0247(16) 0.0009(12) 0.0096(13) 0.0002(13)
    C21 0.0228(14) 0.0133(13) 0.0168(14) 0.0046(11) 0.0064(12) 0.0036(11)
    C22 0.0230(15) 0.0422(18) 0.0228(16) 0.0007(14) 0.0092(13) -0.0043(14)
    C23 0.0233(15) 0.046(2) 0.0361(19) -0.0021(14) 0.0164(15) -0.0045(16)
    C24 0.0366(18) 0.0369(18) 0.0221(16) 0.0089(14) 0.0172(14) 0.0044(14)
    C25 0.0327(16) 0.0287(16) 0.0188(15) 0.0015(13) 0.0105(13) -0.0016(13)
    C26 0.0227(14) 0.0209(15) 0.0243(15) -0.0019(12) 0.0075(13) 0.0037(12)
    C31 0.0180(13) 0.0235(15) 0.0163(14) -0.0029(11) 0.0062(11) -0.0012(12)
    C32 0.0285(16) 0.0309(16) 0.0251(16) 0.0050(13) 0.0155(13) 0.0039(14)
    C33 0.0423(19) 0.0336(19) 0.0308(18) 0.0146(15) 0.0146(16) 0.0066(15)
    C34 0.0257(16) 0.0344(18) 0.0354(18) 0.0106(14) 0.0111(15) -0.0006(15)
    C35 0.0275(16) 0.0393(18) 0.0275(17) -0.0037(14) 0.0186(14) -0.0066(14)
    C36 0.0263(15) 0.0240(15) 0.0212(15) -0.0014(13) 0.0083(13) -0.0003(12)
    C41 0.0279(16) 0.0262(16) 0.0183(15) 0.0052(13) 0.0091(13) -0.0026(13)
    C42 0.0324(18) 0.0322(17) 0.0352(19) -0.0002(14) 0.0084(15) 0.0036(15)
    C43 0.0320(19) 0.043(2) 0.048(2) -0.0010(16) 0.0056(17) -0.0078(18)
    C44 0.0309(18) 0.063(3) 0.0275(18) 0.0101(18) 0.0021(15) -0.0063(18)
    C45 0.042(2) 0.047(2) 0.0294(19) 0.0180(17) 0.0163(16) 0.0148(16)
    C46 0.0351(17) 0.0312(17) 0.0313(17) 0.0045(14) 0.0191(15) 0.0036(14)
    C51 0.0268(15) 0.0213(15) 0.0228(15) -0.0110(12) 0.0074(13) -0.0006(13)
    C52 0.0326(17) 0.0398(19) 0.0291(18) -0.0058(15) 0.0068(15) 0.0079(15)
    C53 0.0334(19) 0.064(3) 0.031(2) -0.0087(18) 0.0054(16) 0.0215(18)
    C54 0.044(2) 0.075(3) 0.0207(18) -0.032(2) 0.0151(16) -0.0044(19)
    C55 0.048(2) 0.0394(19) 0.0347(19) -0.0236(17) 0.0243(16) -0.0152(17)
    C56 0.0425(18) 0.0241(16) 0.0332(18) -0.0085(15) 0.0190(15) -0.0007(15)
    C61 0.0297(16) 0.0177(15) 0.0244(15) 0.0024(12) 0.0099(13) 0.0055(12)
    C62 0.0382(18) 0.0236(15) 0.0352(18) -0.0038(14) 0.0237(15) -0.0040(14)
    C63 0.0426(19) 0.0266(17) 0.046(2) -0.0096(14) 0.0240(17) -0.0114(15)
    C64 0.0348(18) 0.0287(17) 0.046(2) -0.0032(14) 0.0246(16) -0.0011(16)
    C65 0.0390(19) 0.0361(18) 0.0308(18) 0.0025(15) 0.0230(16) 0.0057(15)
    C66 0.0326(17) 0.0236(16) 0.0257(16) 0.0047(13) 0.0098(14) 0.0019(13)
_geom_special_details
;
All e.s.d.'s (except the e.s.d. in the dihedral angle between two l.s. planes)
are estimated using the full covariance matrix. The cell e.s.d.'s are taken
into account individually in the estimation of e.s.d.'s in distances, angles
and torsion angles; correlations between e.s.d.'s in cell parameters are only
used when they are defined by crystal symmetry. An approximate (isotropic)
treatment of cell e.s.d.'s is used for estimating e.s.d.'s involving l.s.
planes.
;
loop_
    _geom_bond_atom_site_label_1
    _geom_bond_atom_site_label_2
    _geom_bond_site_symmetry_2
    _geom_bond_distance
    _geom_bond_publ_flag
    S1 C1 . 1.779(3) ?
    S1 C7 . 1.896(3) ?
    N1 C6 . 1.391(3) ?
    N1 C8 . 1.482(4) ?
    N1 H1 . 0.81(3) ?
    C1 C2 . 1.386(4) ?
    C1 C6 . 1.406(4) ?
    C2 C3 . 1.389(4) ?
    C2 H2A . 0.9500 ?
    C3 C4 . 1.371(5) ?
    C3 H3A . 0.9500 ?
    C4 C5 . 1.371(4) ?
    C4 H4A . 0.9500 ?
    C5 C6 . 1.397(4) ?
    C5 H5A . 0.9500 ?
    C7 C21 . 1.532(4) ?
    C7 C31 . 1.541(4) ?
    C7 C11 . 1.543(4) ?
    C8 C51 . 1.534(4) ?
    C8 C41 . 1.546(4) ?
    C8 C61 . 1.548(4) ?
    C11 C16 . 1.389(4) ?
    C11 C12 . 1.390(4) ?
    C12 C13 . 1.389(4) ?
    C12 H12A . 0.9500 ?
    C13 C14 . 1.363(4) ?
    C13 H13A . 0.9500 ?
    C14 C15 . 1.380(4) ?
    C14 H14A . 0.9500 ?
    C15 C16 . 1.392(4) ?
    C15 H15A . 0.9500 ?
    C16 H16A . 0.9500 ?
    C21 C22 . 1.383(4) ?
    C21 C26 . 1.399(4) ?
    C22 C23 . 1.393(4) ?
    C22 H22A . 0.9500 ?
    C23 C24 . 1.367(4) ?
    C23 H23A . 0.9500 ?
    C24 C25 . 1.383(4) ?
    C24 H24A . 0.9500 ?
    C25 C26 . 1.378(4) ?
    C25 H25A . 0.9500 ?
    C26 H26A . 0.9500 ?
    C31 C32 . 1.394(4) ?
    C31 C36 . 1.397(4) ?
    C32 C33 . 1.381(4) ?
    C32 H32A . 0.9500 ?
    C33 C34 . 1.362(4) ?
    C33 H33A . 0.9500 ?
    C34 C35 . 1.378(4) ?
    C34 H34A . 0.9500 ?
    C35 C36 . 1.381(4) ?
    C35 H35A . 0.9500 ?
    C36 H36A . 0.9500 ?
    C41 C42 . 1.387(4) ?
    C41 C46 . 1.390(4) ?
    C42 C43 . 1.382(4) ?
    C42 H42A . 0.9500 ?
    C43 C44 . 1.389(5) ?
    C43 H43A . 0.9500 ?
    C44 C45 . 1.366(5) ?
    C44 H44A . 0.9500 ?
    C45 C46 . 1.387(4) ?
    C45 H45A . 0.9500 ?
    C46 H46A . 0.9500 ?
    C51 C52 . 1.389(4) ?
    C51 C56 . 1.395(4) ?
    C52 C53 . 1.385(5) ?
    C52 H52A . 0.9500 ?
    C53 C54 . 1.382(5) ?
    C53 H53A . 0.9500 ?
    C54 C55 . 1.370(5) ?
    C54 H54A . 0.9500 ?
    C55 C56 . 1.383(4) ?
    C55 H55A . 0.9500 ?
    C56 H56A . 0.9500 ?
    C61 C66 . 1.385(4) ?
    C61 C62 . 1.393(4) ?
    C62 C63 . 1.396(4) ?
    C62 H62A . 0.9500 ?
    C63 C64 . 1.365(4) ?
    C63 H63A . 0.9500 ?
    C64 C65 . 1.387(4) ?
    C64 H64A . 0.9500 ?
    C65 C66 . 1.380(4) ?
    C65 H65A . 0.9500 ?
    C66 H66A . 0.9500 ?
loop_
    _geom_angle_atom_site_label_1
    _geom_angle_atom_site_label_2
    _geom_angle_atom_site_label_3
    _geom_angle_site_symmetry_1
    _geom_angle_site_symmetry_3
    _geom_angle
    _geom_angle_publ_flag
    C1 S1 C7 . . 106.66(12) ?
    C6 N1 C8 . . 127.3(2) ?
    C6 N1 H1 . . 111(2) ?
    C8 N1 H1 . . 115(2) ?
    C2 C1 C6 . . 120.9(3) ?
    C2 C1 S1 . . 120.1(2) ?
    C6 C1 S1 . . 119.0(2) ?
    C1 C2 C3 . . 120.4(3) ?
    C1 C2 H2A . . 119.8 ?
    C3 C2 H2A . . 119.8 ?
    C4 C3 C2 . . 118.9(3) ?
    C4 C3 H3A . . 120.6 ?
    C2 C3 H3A . . 120.6 ?
    C5 C4 C3 . . 121.3(3) ?
    C5 C4 H4A . . 119.3 ?
    C3 C4 H4A . . 119.3 ?
    C4 C5 C6 . . 121.3(3) ?
    C4 C5 H5A . . 119.3 ?
    C6 C5 H5A . . 119.3 ?
    N1 C6 C5 . . 122.9(3) ?
    N1 C6 C1 . . 120.0(2) ?
    C5 C6 C1 . . 117.1(3) ?
    C21 C7 C31 . . 112.2(2) ?
    C21 C7 C11 . . 111.8(2) ?
    C31 C7 C11 . . 110.0(2) ?
    C21 C7 S1 . . 111.69(18) ?
    C31 C7 S1 . . 108.55(18) ?
    C11 C7 S1 . . 102.17(16) ?
    N1 C8 C51 . . 110.1(2) ?
    N1 C8 C41 . . 105.2(2) ?
    C51 C8 C41 . . 108.7(2) ?
    N1 C8 C61 . . 109.3(2) ?
    C51 C8 C61 . . 111.7(2) ?
    C41 C8 C61 . . 111.7(2) ?
    C16 C11 C12 . . 117.9(2) ?
    C16 C11 C7 . . 120.2(2) ?
    C12 C11 C7 . . 121.8(2) ?
    C13 C12 C11 . . 120.9(3) ?
    C13 C12 H12A . . 119.5 ?
    C11 C12 H12A . . 119.5 ?
    C14 C13 C12 . . 120.8(3) ?
    C14 C13 H13A . . 119.6 ?
    C12 C13 H13A . . 119.6 ?
    C13 C14 C15 . . 119.2(3) ?
    C13 C14 H14A . . 120.4 ?
    C15 C14 H14A . . 120.4 ?
    C14 C15 C16 . . 120.6(3) ?
    C14 C15 H15A . . 119.7 ?
    C16 C15 H15A . . 119.7 ?
    C11 C16 C15 . . 120.6(3) ?
    C11 C16 H16A . . 119.7 ?
    C15 C16 H16A . . 119.7 ?
    C22 C21 C26 . . 117.1(3) ?
    C22 C21 C7 . . 121.5(2) ?
    C26 C21 C7 . . 121.2(2) ?
    C21 C22 C23 . . 121.6(3) ?
    C21 C22 H22A . . 119.2 ?
    C23 C22 H22A . . 119.2 ?
    C24 C23 C22 . . 120.4(3) ?
    C24 C23 H23A . . 119.8 ?
    C22 C23 H23A . . 119.8 ?
    C23 C24 C25 . . 119.1(3) ?
    C23 C24 H24A . . 120.4 ?
    C25 C24 H24A . . 120.4 ?
    C26 C25 C24 . . 120.6(3) ?
    C26 C25 H25A . . 119.7 ?
    C24 C25 H25A . . 119.7 ?
    C25 C26 C21 . . 121.2(3) ?
    C25 C26 H26A . . 119.4 ?
    C21 C26 H26A . . 119.4 ?
    C32 C31 C36 . . 117.4(3) ?
    C32 C31 C7 . . 121.7(2) ?
    C36 C31 C7 . . 120.7(2) ?
    C33 C32 C31 . . 120.6(3) ?
    C33 C32 H32A . . 119.7 ?
    C31 C32 H32A . . 119.7 ?
    C34 C33 C32 . . 121.2(3) ?
    C34 C33 H33A . . 119.4 ?
    C32 C33 H33A . . 119.4 ?
    C33 C34 C35 . . 119.5(3) ?
    C33 C34 H34A . . 120.3 ?
    C35 C34 H34A . . 120.3 ?
    C34 C35 C36 . . 120.1(3) ?
    C34 C35 H35A . . 119.9 ?
    C36 C35 H35A . . 119.9 ?
    C35 C36 C31 . . 121.2(3) ?
    C35 C36 H36A . . 119.4 ?
    C31 C36 H36A . . 119.4 ?
    C42 C41 C46 . . 118.5(3) ?
    C42 C41 C8 . . 118.9(3) ?
    C46 C41 C8 . . 122.5(3) ?
    C43 C42 C41 . . 120.9(3) ?
    C43 C42 H42A . . 119.5 ?
    C41 C42 H42A . . 119.5 ?
    C42 C43 C44 . . 120.0(3) ?
    C42 C43 H43A . . 120.0 ?
    C44 C43 H43A . . 120.0 ?
    C45 C44 C43 . . 119.4(3) ?
    C45 C44 H44A . . 120.3 ?
    C43 C44 H44A . . 120.3 ?
    C44 C45 C46 . . 120.9(3) ?
    C44 C45 H45A . . 119.5 ?
    C46 C45 H45A . . 119.5 ?
    C45 C46 C41 . . 120.2(3) ?
    C45 C46 H46A . . 119.9 ?
    C41 C46 H46A . . 119.9 ?
    C52 C51 C56 . . 116.7(3) ?
    C52 C51 C8 . . 122.5(3) ?
    C56 C51 C8 . . 120.8(3) ?
    C53 C52 C51 . . 121.1(3) ?
    C53 C52 H52A . . 119.4 ?
    C51 C52 H52A . . 119.4 ?
    C54 C53 C52 . . 120.7(3) ?
    C54 C53 H53A . . 119.6 ?
    C52 C53 H53A . . 119.6 ?
    C55 C54 C53 . . 119.1(3) ?
    C55 C54 H54A . . 120.5 ?
    C53 C54 H54A . . 120.5 ?
    C54 C55 C56 . . 120.0(3) ?
    C54 C55 H55A . . 120.0 ?
    C56 C55 H55A . . 120.0 ?
    C55 C56 C51 . . 122.1(3) ?
    C55 C56 H56A . . 118.9 ?
    C51 C56 H56A . . 118.9 ?
    C66 C61 C62 . . 118.3(3) ?
    C66 C61 C8 . . 119.5(3) ?
    C62 C61 C8 . . 122.2(3) ?
    C61 C62 C63 . . 119.9(3) ?
    C61 C62 H62A . . 120.1 ?
    C63 C62 H62A . . 120.1 ?
    C64 C63 C62 . . 121.2(3) ?
    C64 C63 H63A . . 119.4 ?
    C62 C63 H63A . . 119.4 ?
    C63 C64 C65 . . 119.2(3) ?
    C63 C64 H64A . . 120.4 ?
    C65 C64 H64A . . 120.4 ?
    C66 C65 C64 . . 120.1(3) ?
    C66 C65 H65A . . 119.9 ?
    C64 C65 H65A . . 119.9 ?
    C65 C66 C61 . . 121.3(3) ?
    C65 C66 H66A . . 119.3 ?
    C61 C66 H66A . . 119.3 ?
loop_
    _geom_torsion_atom_site_label_1
    _geom_torsion_atom_site_label_2
    _geom_torsion_atom_site_label_3
    _geom_torsion_atom_site_label_4
    _geom_torsion_site_symmetry_1
    _geom_torsion_site_symmetry_2
    _geom_torsion_site_symmetry_3
    _geom_torsion_site_symmetry_4
    _geom_torsion
    _geom_torsion_publ_flag
    C7 S1 C1 C2 . . . . 77.1(3) ?
    C7 S1 C1 C6 . . . . -105.3(2) ?
    C6 C1 C2 C3 . . . . 3.0(4) ?
    S1 C1 C2 C3 . . . . -179.4(2) ?
    C1 C2 C3 C4 . . . . -0.7(4) ?
    C2 C3 C4 C5 . . . . -1.5(5) ?
    C3 C4 C5 C6 . . . . 1.3(5) ?
    C8 N1 C6 C5 . . . . 31.6(5) ?
    C8 N1 C6 C1 . . . . -151.0(3) ?
    C4 C5 C6 N1 . . . . 178.4(3) ?
    C4 C5 C6 C1 . . . . 1.0(4) ?
    C2 C1 C6 N1 . . . . 179.3(3) ?
    S1 C1 C6 N1 . . . . 1.7(3) ?
    C2 C1 C6 C5 . . . . -3.1(4) ?
    S1 C1 C6 C5 . . . . 179.3(2) ?
    C1 S1 C7 C21 . . . . 52.5(2) ?
    C1 S1 C7 C31 . . . . -71.7(2) ?
    C1 S1 C7 C11 . . . . 172.12(18) ?
    C6 N1 C8 C51 . . . . -94.4(3) ?
    C6 N1 C8 C41 . . . . 148.7(3) ?
    C6 N1 C8 C61 . . . . 28.6(4) ?
    C21 C7 C11 C16 . . . . -98.2(3) ?
    C31 C7 C11 C16 . . . . 27.1(3) ?
    S1 C7 C11 C16 . . . . 142.2(2) ?
    C21 C7 C11 C12 . . . . 78.6(3) ?
    C31 C7 C11 C12 . . . . -156.0(3) ?
    S1 C7 C11 C12 . . . . -40.9(3) ?
    C16 C11 C12 C13 . . . . -2.0(4) ?
    C7 C11 C12 C13 . . . . -179.0(3) ?
    C11 C12 C13 C14 . . . . 1.6(5) ?
    C12 C13 C14 C15 . . . . -0.4(5) ?
    C13 C14 C15 C16 . . . . -0.5(5) ?
    C12 C11 C16 C15 . . . . 1.2(4) ?
    C7 C11 C16 C15 . . . . 178.2(3) ?
    C14 C15 C16 C11 . . . . 0.0(4) ?
    C31 C7 C21 C22 . . . . -119.3(3) ?
    C11 C7 C21 C22 . . . . 4.7(3) ?
    S1 C7 C21 C22 . . . . 118.5(2) ?
    C31 C7 C21 C26 . . . . 55.8(3) ?
    C11 C7 C21 C26 . . . . 179.9(2) ?
    S1 C7 C21 C26 . . . . -66.4(3) ?
    C26 C21 C22 C23 . . . . 0.7(4) ?
    C7 C21 C22 C23 . . . . 176.0(3) ?
    C21 C22 C23 C24 . . . . 0.6(5) ?
    C22 C23 C24 C25 . . . . -0.9(5) ?
    C23 C24 C25 C26 . . . . -0.2(4) ?
    C24 C25 C26 C21 . . . . 1.7(4) ?
    C22 C21 C26 C25 . . . . -1.9(4) ?
    C7 C21 C26 C25 . . . . -177.2(2) ?
    C21 C7 C31 C32 . . . . 18.8(3) ?
    C11 C7 C31 C32 . . . . -106.3(3) ?
    S1 C7 C31 C32 . . . . 142.7(2) ?
    C21 C7 C31 C36 . . . . -166.7(2) ?
    C11 C7 C31 C36 . . . . 68.2(3) ?
    S1 C7 C31 C36 . . . . -42.8(3) ?
    C36 C31 C32 C33 . . . . 1.6(4) ?
    C7 C31 C32 C33 . . . . 176.3(3) ?
    C31 C32 C33 C34 . . . . -0.8(5) ?
    C32 C33 C34 C35 . . . . -0.7(5) ?
    C33 C34 C35 C36 . . . . 1.3(5) ?
    C34 C35 C36 C31 . . . . -0.5(4) ?
    C32 C31 C36 C35 . . . . -0.9(4) ?
    C7 C31 C36 C35 . . . . -175.7(2) ?
    N1 C8 C41 C42 . . . . 51.0(4) ?
    C51 C8 C41 C42 . . . . -66.9(3) ?
    C61 C8 C41 C42 . . . . 169.5(3) ?
    N1 C8 C41 C46 . . . . -130.5(3) ?
    C51 C8 C41 C46 . . . . 111.6(3) ?
    C61 C8 C41 C46 . . . . -12.0(4) ?
    C46 C41 C42 C43 . . . . 2.1(5) ?
    C8 C41 C42 C43 . . . . -179.3(3) ?
    C41 C42 C43 C44 . . . . -0.4(5) ?
    C42 C43 C44 C45 . . . . -1.1(5) ?
    C43 C44 C45 C46 . . . . 0.9(5) ?
    C44 C45 C46 C41 . . . . 0.8(5) ?
    C42 C41 C46 C45 . . . . -2.2(5) ?
    C8 C41 C46 C45 . . . . 179.2(3) ?
    N1 C8 C51 C52 . . . . 21.6(4) ?
    C41 C8 C51 C52 . . . . 136.3(3) ?
    C61 C8 C51 C52 . . . . -100.0(3) ?
    N1 C8 C51 C56 . . . . -159.5(3) ?
    C41 C8 C51 C56 . . . . -44.8(3) ?
    C61 C8 C51 C56 . . . . 78.8(3) ?
    C56 C51 C52 C53 . . . . -3.9(4) ?
    C8 C51 C52 C53 . . . . 175.0(3) ?
    C51 C52 C53 C54 . . . . 1.3(5) ?
    C52 C53 C54 C55 . . . . 2.0(5) ?
    C53 C54 C55 C56 . . . . -2.3(5) ?
    C54 C55 C56 C51 . . . . -0.5(4) ?
    C52 C51 C56 C55 . . . . 3.6(4) ?
    C8 C51 C56 C55 . . . . -175.3(3) ?
    N1 C8 C61 C66 . . . . 45.9(3) ?
    C51 C8 C61 C66 . . . . 168.0(2) ?
    C41 C8 C61 C66 . . . . -70.1(3) ?
    N1 C8 C61 C62 . . . . -132.9(3) ?
    C51 C8 C61 C62 . . . . -10.8(4) ?
    C41 C8 C61 C62 . . . . 111.1(3) ?
    C66 C61 C62 C63 . . . . -0.7(4) ?
    C8 C61 C62 C63 . . . . 178.1(3) ?
    C61 C62 C63 C64 . . . . 0.0(5) ?
    C62 C63 C64 C65 . . . . 0.1(5) ?
    C63 C64 C65 C66 . . . . 0.5(5) ?
    C64 C65 C66 C61 . . . . -1.1(4) ?
    C62 C61 C66 C65 . . . . 1.2(4) ?
    C8 C61 C66 C65 . . . . -177.6(3) ?
loop_
    _geom_hbond_atom_site_label_D
    _geom_hbond_atom_site_label_H
    _geom_hbond_atom_site_label_A
    _geom_hbond_site_symmetry_D
    _geom_hbond_site_symmetry_H
    _geom_hbond_site_symmetry_A
    _geom_hbond_distance_DH
    _geom_hbond_distance_HA
    _geom_hbond_distance_DA
    _geom_hbond_angle_DHA
    _geom_hbond_publ_flag
    N1 H1 S1 . . . 0.81(3) 2.46(3) 2.984(3) 123.0(10)
                                                   y
data_global
_journal_date_recd_electronic     2011-04-13
_journal_date_accepted     2011-09-23
_journal_name_full     'Acta Crystallographica, Section E'
_journal_year     2011
_journal_volume     67
_journal_issue     11
_journal_page_first     o2887
_journal_page_last     o2887
_journal_paper_category     QO
_journal_coeditor_code     NK2100
_publ_contact_author_name
;
Dr Ulrich Fl\"orke
;
_publ_contact_author_address
;
Anorganische und Analytische Chemie
Universit\"at Paderborn
Warburgerstrasse 100
D-33098 Paderborn
Germany
;
_publ_contact_author_email     ulrich.floerke@upb.de
_publ_contact_author_fax     '+49 5251 60 3423'
_publ_contact_author_phone     '+49 5251 60 2496'
_publ_section_title
;
<i>N</i>-Trityl-2-(tritylsulfanyl)aniline
;
loop_
    _publ_author_name
    _publ_author_footnote
    _publ_author_address
    'Neuba, Adam' ?
;Department Chemie
 Fakult\"at f\"ur Naturwissenschaften
 Universit\"at Paderborn
 Warburgerstrasse 100
 D-33098 Paderborn, Germany
;
    'Fl\"orke, Ulrich' ?
;Department Chemie
 Fakult\"at f\"ur Naturwissenschaften
 Universit\"at Paderborn
 Warburgerstrasse 100
 D-33098 Paderborn, Germany
;
    'Henkel, Gerald' ?
;Department Chemie
 Fakult\"at f\"ur Naturwissenschaften
 Universit\"at Paderborn
 Warburgerstrasse 100
 D-33098 Paderborn, Germany
;
