# Supplementary material for: N-Trityl-2-(tritylsulfan­yl)aniline
Source: Acta Crystallogr Sect E Struct Rep Online. 2011 Oct 8;67(Pt 11):o2887. doi: 10.1107/S1600536811039183 (PMC3247617; doi:10.1107/S1600536811039183)
Supplement: Supplementary file 2 [file e-67-o2887-Isup2.hkl]

# 
# h,k,l, Fc-squared, Fo-squared, sigma(Fo-squared) and status flag 
# 
data_I
_shelx_title ' C44 H35 N S in P2(1)' 
_shelx_refln_list_code          4 
_shelx_F_calc_maximum      110.09 
_exptl_crystal_F_000       644.00 
_reflns_d_resolution_high  0.7601 
 
loop_ 
 _symmetry_equiv_pos_as_xyz 
 'x, y, z' 
 '-x, y+1/2, -z' 
 
_cell_length_a     8.2377 
_cell_length_b    23.5126 
_cell_length_c     9.0894 
_cell_angle_alpha  90.000 
_cell_angle_beta  113.512 
_cell_angle_gamma  90.000 
 
_shelx_F_squared_multiplier     1.000 
 
loop_ 
 _refln_index_h 
 _refln_index_k 
 _refln_index_l 
 _refln_F_squared_calc 
 _refln_F_squared_meas 
 _refln_F_squared_sigma 
 _refln_observed_status 
   3 -29   0       32.70       35.70     42.47 o 
   3 -28   0       64.06      130.51     47.28 o 
   4 -28   0      173.83      231.25     62.76 o 
   3 -27   0       26.72       43.67     35.43 o 
   4 -27   0       18.70       46.27     42.93 o 
   3 -26   0      252.16      366.10     63.55 o 
   4 -26   0       23.72       70.28     42.93 o 
   5 -26   0       11.44        5.75     38.76 o 
   3 -25   0       61.78       44.78     35.46 o 
   4 -25   0        2.21        6.36     34.78 o 
   5 -25   0       49.85       83.88     45.58 o 
   3 -24   0      177.51      226.68     47.67 o 
   4 -24   0       11.04       46.27     36.53 o 
   5 -24   0       11.72       37.28     40.92 o 
   6 -24   0       78.30       55.58     41.35 o 
   3 -23   0      141.43      158.21     43.65 o 
   4 -23   0       69.19       98.36     39.17 o 
   5 -23   0      157.30      246.40     54.87 o 
   6 -23   0       15.58       38.99     35.42 o 
   3 -22   0      358.81      385.79     56.56 o 
   4 -22   0      444.81      474.13     65.82 o 
   5 -22   0        0.03        9.78     31.57 o 
   6 -22   0       23.65       80.95     37.71 o 
   3 -21   0      135.07      130.67     37.48 o 
   4 -21   0        3.52       12.44     26.49 o 
   5 -21   0       15.05       40.03     29.73 o 
   7 -21   0        4.86       18.37     36.88 o 
   3 -20   0      600.49      572.42     61.77 o 
   4 -20   0       70.03      126.33     34.05 o 
   5 -20   0       67.16       88.02     24.39 o 
   6 -20   0       63.30       75.78     23.69 o 
   7 -20   0       45.32       69.82     21.21 o 
   3 -19   0      164.22      176.08     29.03 o 
   4 -19   0       46.57       59.03     17.53 o 
   5 -19   0      171.47      201.08     26.04 o 
   6 -19   0      123.23      128.64     22.57 o 
   7 -19   0        1.39       -7.21     17.33 o 
   2 -18   0      525.04      542.04     33.78 o 
   3 -18   0      172.34      171.62     21.35 o 
   4 -18   0       11.64       28.54     14.63 o 
   5 -18   0       30.65       49.46     17.04 o 
   6 -18   0       29.36       44.65     17.00 o 
   7 -18   0      103.22       98.71     22.84 o 
   8 -18   0        0.07       20.29     20.55 o 
   2 -17   0     1937.27     2010.14     62.13 o 
   3 -17   0      642.46      628.91     34.47 o 
   4 -17   0       23.39       21.07     15.36 o 
   5 -17   0      291.11      288.36     29.03 o 
   6 -17   0       11.67        7.13     17.39 o 
   7 -17   0        3.51       12.98     15.99 o 
   8 -17   0       71.58       93.20     24.62 o 
   1 -16   0      454.96      469.23     23.51 o 
   2 -16   0      398.76      354.30     27.61 o 
   3 -16   0      212.51      185.82     20.76 o 
   4 -16   0      138.28      106.69     22.08 o 
   5 -16   0      173.91      172.33     23.59 o 
   6 -16   0      250.39      271.43     30.28 o 
   7 -16   0       44.39       52.40     17.93 o 
   8 -16   0       16.36        4.24     16.77 o 
   1 -15   0      293.10      286.11     18.80 o 
   2 -15   0      360.62      405.98     28.92 o 
   3 -15   0      163.83      159.10     19.79 o 
   4 -15   0       15.27       12.63     14.29 o 
   5 -15   0       42.40       36.49     15.00 o 
   6 -15   0      294.64      284.61     30.49 o 
   7 -15   0       49.04       40.57     17.20 o 
   8 -15   0       45.94       54.58     20.83 o 
   1 -14   0      514.83      526.62     24.29 o 
   2 -14   0      761.61      756.46     37.57 o 
   3 -14   0      386.59      386.13     26.28 o 
   4 -14   0      204.35      186.65     22.39 o 
   5 -14   0        3.73        8.61     11.97 o 
   6 -14   0      147.36      141.88     22.45 o 
   7 -14   0      245.69      241.70     28.67 o 
   8 -14   0       14.90       32.76     17.84 o 
   1 -13   0     2164.56     2288.99     50.13 o 
   2 -13   0      239.18      223.64     21.82 o 
   3 -13   0       19.21       17.66     10.15 o 
   4 -13   0       93.62       80.66     16.94 o 
   5 -13   0      124.90      125.55     20.49 o 
   6 -13   0       31.08       28.41     15.37 o 
   7 -13   0      132.00      134.63     23.59 o 
   8 -13   0       70.36       71.04     19.46 o 
   9 -13   0       23.07       17.48     22.20 o 
   1 -12   0      228.62      233.10     16.74 o 
   2 -12   0      449.03      454.31     29.46 o 
   3 -12   0     1093.94     1091.18     82.34 o 
   4 -12   0      360.46      355.79     28.06 o 
   5 -12   0      399.16      377.02     31.19 o 
   6 -12   0       21.76       23.23     15.36 o 
   7 -12   0       68.08       64.48     17.62 o 
   8 -12   0       32.80       42.23     17.20 o 
   9 -12   0       22.59       43.25     22.11 o 
   1 -11   0      921.01      917.03     31.10 o 
   2 -11   0      676.48      702.97     27.63 o 
   3 -11   0      394.90      422.01     25.13 o 
   4 -11   0      273.72      226.34     23.77 o 
   5 -11   0      120.63      114.17     20.01 o 
   6 -11   0       31.29       39.27     14.67 o 
   7 -11   0      129.21      153.36     23.73 o 
   8 -11   0       27.67       25.23     17.16 o 
   9 -11   0        2.19        9.90     17.81 o 
   0 -10   0     2132.41     2261.92     33.67 o 
   1 -10   0      345.82      375.54     20.45 o 
   2 -10   0      209.52      207.73     15.49 o 
   3 -10   0      901.25      894.59     34.76 o 
   4 -10   0      145.09      152.99     19.12 o 
   5 -10   0      174.49      149.22     21.35 o 
   6 -10   0        5.66        2.43     11.86 o 
   7 -10   0        4.84       21.27     13.06 o 
   8 -10   0       27.84       40.31     17.49 o 
   9 -10   0       36.74       53.60     20.56 o 
   1  -9   0      182.44      209.05     15.49 o 
   2  -9   0     1099.64     1121.54     42.14 o 
   3  -9   0      278.16      308.82     21.26 o 
   4  -9   0      150.24      128.92     17.28 o 
   5  -9   0       21.65       16.58     14.65 o 
   6  -9   0      164.25      160.20     22.02 o 
   7  -9   0       94.46       95.28     20.48 o 
   8  -9   0        4.76       13.21     14.02 o 
   9  -9   0       60.04       54.96     20.01 o 
   0  -8   0      639.74      645.93     14.85 o 
   1  -8   0      423.72      440.58     20.87 o 
   2  -8   0      443.88      427.18     20.14 o 
   3  -8   0     1055.86     1131.87     68.55 o 
   4  -8   0       45.91       43.51     13.30 o 
   5  -8   0        4.37        1.32     10.84 o 
   6  -8   0       32.61       29.18     14.01 o 
   7  -8   0       79.70       62.02     17.61 o 
   8  -8   0      105.55      100.35     20.80 o 
   9  -8   0       79.91      112.33     24.26 o 
   1  -7   0      667.31      667.21     24.51 o 
   2  -7   0      586.27      581.49     22.72 o 
   3  -7   0     3059.35     3283.98     62.76 o 
   4  -7   0      392.21      403.91     26.32 o 
   5  -7   0      518.89      481.94     32.36 o 
   6  -7   0      218.75      222.47     25.18 o 
   7  -7   0      118.72      127.62     20.86 o 
   8  -7   0       54.90       52.38     17.06 o 
   9  -7   0        6.39       13.86     16.77 o 
   0  -6   0     1153.10     1144.35     20.72 o 
   1  -6   0      171.69      171.00     13.74 o 
   2  -6   0     4248.07     4370.35     93.76 o 
   3  -6   0     1483.10     1486.64     73.81 o 
   4  -6   0       80.40       71.84     14.46 o 
   5  -6   0      214.88      207.57     21.98 o 
   6  -6   0      127.20      123.26     21.17 o 
   7  -6   0      240.93      263.88     36.16 o 
   8  -6   0       36.78       45.89     15.97 o 
   9  -6   0       22.47       21.07     19.56 o 
   1  -5   0     9631.02     9540.73    101.08 o 
   2  -5   0      198.94      171.65     19.35 o 
   3  -5   0     1796.53     1783.25     98.79 o 
   4  -5   0      123.32      152.10     16.79 o 
   5  -5   0      151.30      129.92     17.91 o 
   6  -5   0      871.92      790.62     52.16 o 
   7  -5   0       33.42       39.76     15.32 o 
   8  -5   0      155.22      189.65     26.54 o 
   9  -5   0       41.79       58.66     18.23 o 
   0  -4   0    12120.61    11954.89    195.46 o 
   1  -4   0     7166.78     7118.03     82.20 o 
   2  -4   0     1096.52     1065.87     44.58 o 
   3  -4   0     1563.89     1594.22     41.82 o 
   4  -4   0     1009.66     1002.91     39.39 o 
   5  -4   0      226.04      245.17     22.56 o 
   6  -4   0      539.95      487.33     35.29 o 
   7  -4   0       55.06       51.12     21.25 o 
   8  -4   0       25.45       39.93     28.05 o 
   9  -4   0       39.97       63.76     18.79 o 
   1  -3   0      829.13      738.16     16.80 o 
   2  -3   0     4184.49     4124.81    224.58 o 
   3  -3   0     1480.23     1523.94     62.90 o 
   4  -3   0      443.67      465.33     28.52 o 
   5  -3   0      664.90      533.85     32.22 o 
   6  -3   0      342.28      312.11     28.38 o 
   7  -3   0       27.65       34.03     15.66 o 
   8  -3   0       40.96       61.78     17.56 o 
   9  -3   0       62.27       89.42     20.66 o 
   1  -2   0      108.93       92.37      7.05 o 
   2  -2   0     3210.06     3138.81    138.56 o 
   3  -2   0      105.13       97.02     11.63 o 
   4  -2   0      366.90      413.03     25.12 o 
   5  -2   0       77.89       90.64     15.76 o 
   6  -2   0      886.95      856.88     43.97 o 
   7  -2   0       56.15       62.37     17.76 o 
   8  -2   0        2.98       18.64     13.69 o 
   9  -2   0        0.11        7.85     25.23 o 
   1  -1   0     4103.21     4016.49    107.07 o 
   2  -1   0      849.68      776.85     58.19 o 
   3  -1   0      320.54      321.42     18.80 o 
   4  -1   0      802.24      813.72     34.20 o 
   5  -1   0       82.65       80.50     20.35 o 
   6  -1   0       24.38       33.99     14.88 o 
   7  -1   0      249.85      243.89     26.97 o 
   8  -1   0       82.92       93.08     18.96 o 
   9  -1   0       11.54       15.93     13.51 o 
   1   0   0      945.75      876.33     23.01 o 
   2   0   0      176.10      164.67      8.51 o 
   3   0   0      270.85      263.07     17.16 o 
   4   0   0       82.38       73.39     13.25 o 
   5   0   0      158.70      176.12     19.68 o 
   6   0   0       33.89       48.15     15.26 o 
   7   0   0      232.18      220.82     25.79 o 
   8   0   0        1.49       32.32     14.89 o 
   9   0   0       13.33       18.26     17.77 o 
   1   1   0     4117.67     3983.13     62.01 o 
   2   1   0      845.56      798.03     35.91 o 
   3   1   0      319.66      328.64     13.99 o 
   4   1   0      808.99      849.61     34.20 o 
   5   1   0       76.32       75.87     14.75 o 
   6   1   0       23.68       26.60     13.08 o 
   7   1   0      252.78      240.86     25.99 o 
   8   1   0       81.89       85.58     20.18 o 
   9   1   0       12.30       25.55     24.80 o 
   0   2   0      536.05      625.57     18.86 o 
   1   2   0      103.74       79.93     17.04 o 
   2   2   0     3221.15     3294.48     59.73 o 
   3   2   0      104.78       92.93      8.57 o 
   4   2   0      355.89      373.89     17.53 o 
   5   2   0       77.61       87.00     23.79 o 
   6   2   0      878.18      876.55     48.46 o 
   7   2   0       57.77       66.54     17.38 o 
   8   2   0        3.04        8.49     11.84 o 
   9   2   0        0.09       16.41     15.21 o 
   1   3   0      808.18      797.03     39.56 o 
   2   3   0     4199.44     4205.49     72.87 o 
   3   3   0     1471.98     1508.88     34.73 o 
   4   3   0      440.99      433.82     18.89 o 
   5   3   0      672.08      635.48     31.70 o 
   6   3   0      338.19      357.48     29.54 o 
   7   3   0       28.73       26.69     13.38 o 
   8   3   0       38.48       46.41     16.63 o 
   9   3   0       62.85       95.14     29.27 o 
   0   4   0    12050.19    12444.71    207.27 o 
   1   4   0     7199.56     7311.07    216.39 o 
   2   4   0     1103.94      858.37    248.17 o 
   3   4   0     1574.78     1596.15     43.24 o 
   4   4   0     1000.69      945.43     27.39 o 
   5   4   0      226.41      237.15     20.65 o 
   6   4   0      546.56      533.53     30.10 o 
   7   4   0       58.62       54.08     15.42 o 
   8   4   0       24.98        6.82     17.32 o 
   9   4   0       39.49       73.35     28.06 o 
   1   5   0     9565.26     9940.66    272.19 o 
   2   5   0      192.10      192.36      7.88 o 
   3   5   0     1792.78     1900.15    101.35 o 
   4   5   0      123.05      134.65      9.15 o 
   5   5   0      147.32      134.54     10.57 o 
   6   5   0      866.97      884.03     26.76 o 
   7   5   0       33.45       41.28     20.93 o 
   8   5   0      154.82      179.91     24.91 o 
   9   5   0       41.96       35.85     18.23 o 
   0   6   0     1170.32     1221.07     19.07 o 
   1   6   0      175.66      175.50     10.48 o 
   2   6   0     4229.92     4619.43    170.15 o 
   3   6   0     1454.17     1244.89    330.16 o 
   4   6   0       84.66       82.45      8.99 o 
   5   6   0      215.18      215.07     13.07 o 
   6   6   0      129.82      139.01     12.38 o 
   7   6   0      241.97      255.92     31.52 o 
   8   6   0       36.12       70.36     17.61 o 
   9   6   0       23.09       49.18     18.33 o 
   1   7   0      682.23      637.71    101.60 o 
   2   7   0      577.14      629.66     14.84 o 
   3   7   0     3072.39     3525.16    187.35 o 
   4   7   0      399.67      376.97     74.26 o 
   5   7   0      515.21      547.73     34.49 o 
   6   7   0      222.21      225.11     15.13 o 
   7   7   0      117.64      124.28     15.32 o 
   8   7   0       56.02       93.71     21.01 o 
   9   7   0        5.82       24.00     16.95 o 
   0   8   0      650.74      683.11     16.95 o 
   1   8   0      416.06      294.56    102.13 o 
   2   8   0      449.07      474.00     17.27 o 
   3   8   0     1030.51     1160.06     33.83 o 
   4   8   0       48.87       41.40      8.80 o 
   5   8   0        4.33       11.33      6.50 o 
   6   8   0       32.06       36.27     10.49 o 
   7   8   0       81.75       85.73     13.42 o 
   8   8   0      105.06      118.19     21.25 o 
   9   8   0       79.67      132.72     23.45 o 
   1   9   0      192.22      142.68     55.86 o 
   2   9   0     1078.30     1135.25     30.53 o 
   3   9   0      274.92      312.83     12.04 o 
   4   9   0      147.44      138.48     10.27 o 
   5   9   0       23.08       20.10      7.01 o 
   6   9   0      168.30      177.45     17.16 o 
   7   9   0       93.01       98.16     15.50 o 
   8   9   0        5.17       41.54     21.94 o 
   9   9   0       60.50       74.86     20.31 o 
   0  10   0     2154.27     2124.21     62.68 o 
   1  10   0      337.20      267.40     88.53 o 
   2  10   0      213.23      235.50      9.12 o 
   3  10   0      895.66      866.65     19.39 o 
   4  10   0      142.36      154.78     12.14 o 
   5  10   0      174.36      183.17     12.89 o 
   6  10   0        6.84        5.91      8.03 o 
   7  10   0        3.85       24.13      9.96 o 
   8  10   0       27.87       67.10     17.40 o 
   9  10   0       35.24       69.55     21.02 o 
   1  11   0      932.65      731.42    184.39 o 
   2  11   0      696.61      777.50     15.59 o 
   3  11   0      391.30      416.37     13.83 o 
   4  11   0      274.93      260.80     13.06 o 
   5  11   0      120.76      131.43     12.44 o 
   6  11   0       33.02       40.85     10.72 o 
   7  11   0      127.11      110.72     17.25 o 
   8  11   0       26.21       40.83     13.24 o 
   9  11   0        2.24      -12.55     22.46 o 
   0  12   0     3058.80     3248.06     64.78 o 
   1  12   0      231.39      239.60     12.30 o 
   2  12   0      449.21      455.02     18.82 o 
   3  12   0     1110.02     1130.37     29.39 o 
   4  12   0      366.14      364.06     15.11 o 
   5  12   0      399.29      384.73     21.69 o 
   6  12   0       23.66       38.88     10.72 o 
   7  12   0       67.90      103.37     14.88 o 
   8  12   0       33.38       28.94     14.58 o 
   9  12   0       21.46       22.19     30.93 o 
   1  13   0     2160.31     2401.62     38.55 o 
   2  13   0      250.31      243.40     13.12 o 
   3  13   0       18.55       28.58      5.60 o 
   4  13   0       97.58      104.48      9.31 o 
   5  13   0      125.70      131.76     14.46 o 
   6  13   0       29.38       32.56     10.67 o 
   7  13   0      130.11      150.30     22.35 o 
   8  13   0       70.94       82.83     18.71 o 
   9  13   0       21.96       41.66     36.66 o 
   0  14   0     1530.04     1665.93     47.41 o 
   1  14   0      524.96      522.71     19.05 o 
   2  14   0      764.42      746.48     22.58 o 
   3  14   0      393.64      372.28     13.45 o 
   4  14   0      206.28      214.44     16.34 o 
   5  14   0        3.73        1.48      9.79 o 
   6  14   0      149.61      142.42     20.17 o 
   7  14   0      239.68      230.89     26.89 o 
   8  14   0       14.91       27.89     15.69 o 
   1  15   0      284.79      290.14     16.49 o 
   2  15   0      366.90      381.37     17.29 o 
   3  15   0      161.18      141.49     13.67 o 
   4  15   0       16.35       13.55     10.80 o 
   5  15   0       38.61       37.13     13.14 o 
   6  15   0      297.90      284.86     28.01 o 
   7  15   0       50.14       35.70     14.87 o 
   8  15   0       46.50       53.45     16.93 o 
   0  16   0      247.61      240.09     21.02 o 
   1  16   0      457.72      441.93     19.16 o 
   2  16   0      395.21      369.48     17.63 o 
   3  16   0      210.05      212.94     16.60 o 
   4  16   0      133.75      100.01     17.94 o 
   5  16   0      173.83      155.01     21.40 o 
   6  16   0      256.54      291.86     29.17 o 
   7  16   0       44.87       65.53     17.35 o 
   8  16   0       16.09       14.64     16.34 o 
   1  17   0       17.83       21.13      7.68 o 
   2  17   0     1938.44     1900.63     39.48 o 
   3  17   0      645.31      618.75     26.84 o 
   4  17   0       21.62       17.38     11.44 o 
   5  17   0      291.92      249.46     26.07 o 
   6  17   0       12.09       16.27     12.57 o 
   7  17   0        3.21       12.91     14.15 o 
   8  17   0       71.89       75.86     20.19 o 
   0  18   0       36.97       22.93     11.51 o 
   1  18   0      213.20      206.63     14.88 o 
   2  18   0      520.46      513.15     21.73 o 
   3  18   0      166.86      174.96     16.31 o 
   4  18   0       10.58       14.18     12.06 o 
   5  18   0       30.77       43.75     14.56 o 
   6  18   0       28.71       27.46     19.87 o 
   7  18   0      107.41      110.06     29.31 o 
   8  18   0        0.08        4.62     19.35 o 
   1  19   0      565.42      555.01     23.26 o 
   2  19   0      639.16      572.66     23.55 o 
   3  19   0      166.63      153.93     16.96 o 
   4  19   0       44.30       51.01     14.72 o 
   5  19   0      176.13      172.51     23.33 o 
   6  19   0      120.88      117.05     20.86 o 
   7  19   0        1.33        7.21     13.03 o 
   0  20   0      171.99      158.25     19.17 o 
   1  20   0      370.24      363.95     19.71 o 
   2  20   0       32.17       39.15     10.79 o 
   3  20   0      602.51      571.86     28.26 o 
   4  20   0       70.35       71.96     16.69 o 
   5  20   0       67.32       87.05     18.31 o 
   6  20   0       62.02       66.71     19.11 o 
   7  20   0       45.05       68.65     20.93 o 
   1  21   0      633.81      649.47     66.46 o 
   2  21   0      110.25       92.64     11.82 o 
   3  21   0      135.58      124.00     20.32 o 
   4  21   0        3.16        5.05     13.17 o 
   5  21   0       14.52       24.24     14.38 o 
   6  21   0       61.62       92.44     21.82 o 
   7  21   0        5.07       22.03     18.02 o 
   0  22   0       61.41       48.02     14.33 o 
   1  22   0       26.19       39.08      9.82 o 
   2  22   0      100.12       91.31     11.92 o 
   3  22   0      355.05      358.21     31.65 o 
   4  22   0      440.04      383.21     34.31 o 
   5  22   0        0.03        1.93     14.09 o 
   6  22   0       22.15       35.00     19.83 o 
   1  23   0      330.80      308.68     23.73 o 
   2  23   0       23.12       17.92      9.86 o 
   3  23   0      139.46      134.84     21.57 o 
   4  23   0       67.02       87.55     19.32 o 
   5  23   0      153.78      178.39     26.92 o 
   6  23   0       14.65       19.40     22.31 o 
   0  24   0      341.12      311.30     28.16 o 
   1  24   0      276.63      284.04     19.05 o 
   2  24   0      200.61      174.99     15.54 o 
   3  24   0      180.32      164.83     23.41 o 
   4  24   0       10.81       12.24     14.94 o 
   5  24   0       11.79       10.70     16.05 o 
   6  24   0       77.74       72.19     23.55 o 
   1  25   0       17.89       25.47      9.64 o 
   2  25   0       85.64       83.47     14.85 o 
   3  25   0       60.54       35.31     15.32 o 
   4  25   0        2.31       13.66     15.65 o 
   5  25   0       49.49       78.76     21.63 o 
   0  26   0      817.53      825.34     60.32 o 
   1  26   0      268.01      279.15     19.64 o 
   2  26   0       60.05       60.82     12.96 o 
   3  26   0      258.71      233.83     41.95 o 
   4  26   0       25.60       15.57     17.12 o 
   5  26   0       11.48       22.04     27.66 o 
   1  27   0      129.52      153.27     15.78 o 
   2  27   0       55.74       57.04     13.89 o 
   3  27   0       27.49       34.31     14.54 o 
   4  27   0       20.00       27.16     17.27 o 
   0  28   0       61.99       59.04     17.74 o 
   1  28   0        3.17       14.80     10.68 o 
   2  28   0      138.89      114.75     17.46 o 
   3  28   0       67.97       83.14     29.89 o 
   4  28   0      178.73      158.17     28.84 o 
   1  29   0      105.88       93.35     16.61 o 
   2  29   0      132.29      151.42     24.68 o 
   3  29   0       33.36       37.13     35.89 o 
   0  30   0       12.76       20.07     16.27 o 
   1  30   0      177.37      150.31     19.97 o 
   2  30   0       35.80       38.30     18.55 o 
  -3 -29   1       77.16      100.87     52.70 o 
   2 -29   1       41.22       46.54     42.27 o 
  -4 -28   1      130.87      176.40     52.91 o 
  -3 -28   1       49.79       35.53     43.74 o 
   2 -28   1      108.46      102.75     46.55 o 
   3 -28   1      227.85      371.01     68.29 o 
  -5 -27   1       36.87       56.51     49.63 o 
  -4 -27   1       58.79       75.91     42.09 o 
  -3 -27   1      147.07      200.43     50.37 o 
   2 -27   1      149.36      151.44     47.86 o 
   3 -27   1      110.00      129.17     48.77 o 
   4 -27   1       51.17      137.32     50.78 o 
  -5 -26   1       25.39       25.65     39.13 o 
  -4 -26   1       43.89       47.20     37.69 o 
  -3 -26   1      165.72      175.04     50.07 o 
   2 -26   1       30.37       27.09     35.97 o 
   3 -26   1      126.70      189.56     48.43 o 
   4 -26   1       28.67       49.13     38.36 o 
  -6 -25   1        1.37       19.07     47.58 o 
  -5 -25   1       64.82       44.35     33.70 o 
  -4 -25   1      109.50       55.79     38.87 o 
  -3 -25   1       56.20       81.16     41.44 o 
   2 -25   1      272.36      319.20     55.54 o 
   3 -25   1      256.05      241.85     52.07 o 
   4 -25   1       61.89       91.70     41.97 o 
   5 -25   1      110.15      142.89     50.56 o 
  -6 -24   1        1.80        1.82     35.52 o 
  -5 -24   1        1.79       -1.80     32.04 o 
  -4 -24   1        5.34       14.83     32.49 o 
  -3 -24   1       90.12       75.52     35.98 o 
   2 -24   1       53.34       87.37     36.83 o 
   3 -24   1       70.64       92.19     37.99 o 
   4 -24   1      203.40      310.36     59.07 o 
   5 -24   1       62.11       84.46     40.71 o 
  -6 -23   1       12.57       70.68     41.65 o 
  -5 -23   1      123.79      115.90     39.84 o 
  -4 -23   1      219.67      277.86     55.36 o 
  -3 -23   1       16.66       29.28     32.04 o 
   2 -23   1      997.65      983.24     84.13 o 
   3 -23   1      218.23      318.45     54.39 o 
   4 -23   1        4.96       11.26     31.70 o 
   5 -23   1      135.75      168.44     46.04 o 
   6 -23   1       58.02       92.17     44.29 o 
  -7 -22   1       13.93       36.74     41.70 o 
  -6 -22   1      153.20      189.71     47.10 o 
  -5 -22   1       17.54       44.48     31.80 o 
  -4 -22   1      144.97      119.84     39.46 o 
  -3 -22   1       68.90       81.14     33.12 o 
   2 -22   1      153.90      206.88     44.31 o 
   3 -22   1      103.00      153.34     40.16 o 
   4 -22   1      127.20      152.33     42.78 o 
   5 -22   1       22.78       42.67     32.02 o 
   6 -22   1       79.53       78.48     39.91 o 
  -7 -21   1        4.32       31.71     34.56 o 
  -6 -21   1       12.20        2.65     29.35 o 
  -5 -21   1      220.48      298.51     55.09 o 
  -4 -21   1      124.72      192.66     43.62 o 
  -3 -21   1       18.01       28.97     27.56 o 
   2 -21   1      188.81      207.32     41.79 o 
   3 -21   1      216.18      210.64     42.16 o 
   4 -21   1       69.69       48.39     29.08 o 
   5 -21   1       44.92       83.56     35.03 o 
   6 -21   1        3.33        3.82     28.30 o 
  -7 -20   1       37.54       45.52     19.90 o 
  -6 -20   1      386.45      439.04     37.84 o 
  -5 -20   1        1.64        6.16     14.35 o 
  -4 -20   1      310.93      355.37     53.34 o 
  -3 -20   1      383.10      402.16     54.08 o 
   2 -20   1      200.85      153.96     36.18 o 
   3 -20   1       50.57       81.14     32.58 o 
   4 -20   1      315.59      346.10     32.10 o 
   5 -20   1        4.80        7.82     19.68 o 
   6 -20   1       53.66       61.49     20.47 o 
   7 -20   1       75.99       90.43     26.54 o 
  -8 -19   1       18.85       49.69     21.57 o 
  -7 -19   1      104.72      104.58     22.93 o 
  -6 -19   1       77.20       80.32     19.45 o 
  -5 -19   1       31.61       35.94     18.82 o 
  -4 -19   1      163.33      238.96    126.37 o 
  -3 -19   1       34.38       27.17     26.50 o 
   2 -19   1       86.39      104.36     32.00 o 
   3 -19   1      135.56      130.16     21.35 o 
   4 -19   1       89.28       92.89     19.69 o 
   5 -19   1       39.03       70.65     19.06 o 
   6 -19   1      141.93      150.37     25.31 o 
   7 -19   1       37.65       97.30     24.17 o 
  -8 -18   1        4.94       18.88     20.17 o 
  -7 -18   1       39.84       53.84     19.05 o 
  -6 -18   1       94.93      103.33     20.90 o 
  -5 -18   1       86.82       99.38     19.32 o 
  -4 -18   1      128.30      142.78     20.66 o 
  -3 -18   1      276.70      249.75     37.14 o 
   2 -18   1       51.58       48.88     16.47 o 
   3 -18   1       17.55       34.43     17.63 o 
   4 -18   1       22.32       26.42     16.87 o 
   5 -18   1      240.24      215.49     27.04 o 
   6 -18   1       15.86       14.49     17.20 o 
   7 -18   1      205.18      249.87     32.69 o 
  -8 -17   1       33.22       56.78     19.69 o 
  -7 -17   1       29.30       32.43     17.03 o 
  -6 -17   1       50.36       54.85     16.78 o 
  -5 -17   1      151.51      164.29     24.59 o 
  -4 -17   1      127.33      122.95     19.02 o 
  -3 -17   1      338.27      362.60     25.99 o 
  -2 -17   1      288.93      318.11     25.01 o 
   1 -17   1       28.35       49.76     14.61 o 
   2 -17   1       29.56       28.56     13.13 o 
   3 -17   1      393.33      390.19     36.86 o 
   4 -17   1       34.73       42.18     15.64 o 
   5 -17   1      190.16      194.41     46.95 o 
   6 -17   1       16.21       29.14     16.54 o 
   7 -17   1      148.25      193.31     29.53 o 
  -8 -16   1       12.20        5.16     16.08 o 
  -7 -16   1       15.44       26.12     14.70 o 
  -6 -16   1       49.70       70.81     17.89 o 
  -5 -16   1       36.60       26.13     13.86 o 
  -4 -16   1      381.54      385.91     39.14 o 
  -3 -16   1      227.36      204.91     20.38 o 
  -2 -16   1      712.52      736.68     35.32 o 
   0 -16   1      121.73      138.78     12.34 o 
   1 -16   1      401.21      390.34     26.25 o 
   2 -16   1      102.71      107.74     16.78 o 
   3 -16   1      149.82      145.57     21.00 o 
   4 -16   1      646.03      669.16     39.22 o 
   5 -16   1      127.26      134.59     24.15 o 
   6 -16   1      107.08      130.16     22.98 o 
   7 -16   1       29.91       40.13     19.46 o 
   8 -16   1       28.37       38.90     25.11 o 
  -9 -15   1       22.19       52.21     23.64 o 
  -8 -15   1      108.78      136.33     25.12 o 
  -7 -15   1       43.01       60.37     18.35 o 
  -6 -15   1      313.95      323.12     31.02 o 
  -5 -15   1       37.10       39.04     14.56 o 
  -4 -15   1       18.25       18.87     12.77 o 
  -3 -15   1      268.05      264.02     36.26 o 
  -2 -15   1      162.65      157.54     17.49 o 
   0 -15   1      315.16      321.15     17.62 o 
   1 -15   1        3.53        9.23     11.78 o 
   2 -15   1      815.61      785.19     34.24 o 
   3 -15   1      568.46      531.20     32.53 o 
   4 -15   1      273.69      269.03     26.83 o 
   5 -15   1       19.75       22.20     14.78 o 
   6 -15   1       63.71       56.62     18.92 o 
   7 -15   1       12.62       24.31     17.37 o 
   8 -15   1       27.06       18.50     18.66 o 
  -9 -14   1       31.04       32.07     21.82 o 
  -8 -14   1       22.60       27.77     15.02 o 
  -7 -14   1        3.25       -1.17     13.37 o 
  -6 -14   1       71.56       96.32     18.86 o 
  -5 -14   1       95.69      105.88     19.04 o 
  -4 -14   1      212.17      225.45     23.00 o 
  -3 -14   1      192.91      184.49     18.07 o 
  -2 -14   1      110.29      136.08     16.50 o 
   1 -14   1       45.77       54.52     13.32 o 
   2 -14   1       44.72       38.91     12.39 o 
   3 -14   1      928.00      879.61     39.90 o 
   4 -14   1      861.98      810.19     41.84 o 
   5 -14   1      362.75      306.72     48.61 o 
   6 -14   1       21.06       26.49     16.05 o 
   7 -14   1        7.08       40.71     17.77 o 
   8 -14   1       23.17       34.10     18.58 o 
  -9 -13   1        8.77        1.19     18.48 o 
  -8 -13   1       45.66       78.03     19.68 o 
  -7 -13   1       25.09       22.44     14.48 o 
  -6 -13   1       93.11       89.44     19.00 o 
  -5 -13   1        5.89       -3.13     11.25 o 
  -4 -13   1      113.00      106.85     17.11 o 
  -3 -13   1       27.52       43.93     10.80 o 
  -2 -13   1      325.95      355.13     23.93 o 
   0 -13   1      196.53      205.26     14.73 o 
   1 -13   1      511.86      491.69     27.75 o 
   2 -13   1      140.96      145.39     16.41 o 
   3 -13   1       34.52       30.65     13.55 o 
   4 -13   1     1686.14     1647.33     57.87 o 
   5 -13   1       91.73       99.05     19.03 o 
   6 -13   1       33.61       33.16     14.19 o 
   7 -13   1       56.72       55.41     18.28 o 
   8 -13   1       29.82       41.57     17.80 o 
  -9 -12   1       54.80       55.51     20.14 o 
  -8 -12   1       84.43       66.31     19.59 o 
  -7 -12   1      114.02      126.94     21.67 o 
  -6 -12   1      147.96      134.68     21.73 o 
  -5 -12   1       82.55       98.30     17.78 o 
  -4 -12   1      135.87      137.31     17.65 o 
  -3 -12   1      266.53      249.26     19.84 o 
  -2 -12   1      763.19      804.71     34.94 o 
   0 -12   1      161.00      152.58     13.23 o 
   1 -12   1      715.70      706.52     32.73 o 
   2 -12   1      198.91      220.84     19.18 o 
   3 -12   1      130.34      123.73     16.63 o 
   4 -12   1      751.68      727.84     38.89 o 
   5 -12   1      400.40      406.15     32.68 o 
   6 -12   1       28.24       34.55     15.70 o 
   7 -12   1       18.01        5.77     16.48 o 
   8 -12   1      166.55      186.17     28.58 o 
  -9 -11   1       70.02       91.61     26.57 o 
  -8 -11   1       38.57       48.09     17.15 o 
  -7 -11   1        9.74        8.38     12.46 o 
  -6 -11   1      253.01      263.77     62.74 o 
  -5 -11   1       87.79       86.89     17.46 o 
  -4 -11   1       31.73       27.25     11.77 o 
  -3 -11   1       59.93       68.17     12.08 o 
  -2 -11   1     1681.13     1687.91     49.53 o 
  -1 -11   1      341.92      382.57     11.07 o 
   0 -11   1     1198.56     1246.35     32.93 o 
   1 -11   1     1089.92     1098.44     40.07 o 
   2 -11   1     1287.97     1205.20     37.94 o 
   3 -11   1     1023.61     1041.75     40.27 o 
   4 -11   1      356.21      338.79     35.82 o 
   5 -11   1      391.60      411.79     32.67 o 
   6 -11   1      266.62      267.57     29.13 o 
   7 -11   1       13.14       28.66     18.79 o 
   8 -11   1      158.49      152.14     25.75 o 
  -9 -10   1       24.82       31.98     17.94 o 
  -8 -10   1       31.55       10.45     14.47 o 
  -7 -10   1       96.21      100.55     18.99 o 
  -6 -10   1       82.03       93.16     17.48 o 
  -5 -10   1       91.31       80.16     15.54 o 
  -4 -10   1      237.60      234.47     20.58 o 
  -3 -10   1      269.17      253.01     18.57 o 
  -2 -10   1       47.64       48.51     10.43 o 
  -1 -10   1     1408.50     1583.06     23.32 o 
   0 -10   1     1113.33     1214.82     31.99 o 
   1 -10   1      435.65      419.33     25.52 o 
   2 -10   1      274.09      275.61     18.81 o 
   3 -10   1      227.28      262.33     21.59 o 
   4 -10   1      246.00      217.13     33.15 o 
   5 -10   1      258.41      260.66     26.02 o 
   6 -10   1      237.21      240.92     27.33 o 
   7 -10   1      151.55      150.96     24.81 o 
   8 -10   1       54.53       74.20     21.02 o 
   9 -10   1       71.03       64.79     27.07 o 
  -9  -9   1       10.68       19.03     16.92 o 
  -8  -9   1       11.49       18.79     14.54 o 
  -7  -9   1       25.79       25.07     12.70 o 
  -6  -9   1       91.92       80.58     17.68 o 
  -5  -9   1      763.60      728.24     37.94 o 
  -4  -9   1      628.84      620.93     31.63 o 
  -3  -9   1      130.82      135.79     14.20 o 
  -2  -9   1     1479.78     1548.13     46.04 o 
  -1  -9   1      834.46      920.91     25.18 o 
   0  -9   1     1526.09     1626.90     36.50 o 
   1  -9   1     1136.14     1120.06     38.74 o 
   2  -9   1      178.57      182.09     15.80 o 
   3  -9   1      780.27      803.83     34.63 o 
   4  -9   1      261.38      266.25     23.80 o 
   5  -9   1      533.70      476.08     34.27 o 
   6  -9   1      587.45      559.72     39.33 o 
   7  -9   1       66.29       72.45     20.36 o 
   8  -9   1      132.45      156.94     26.05 o 
   9  -9   1       95.47      104.58     27.41 o 
  -9  -8   1       42.74       57.66     20.16 o 
  -8  -8   1        9.38       11.62     14.65 o 
  -7  -8   1      587.90      612.25     41.86 o 
  -6  -8   1      182.88      175.72     22.15 o 
  -5  -8   1       52.91       36.31     12.94 o 
  -4  -8   1     1008.71     1063.77     39.89 o 
  -3  -8   1       23.45       41.90      9.87 o 
  -2  -8   1      285.18      325.80     21.62 o 
  -1  -8   1     2493.02     2714.96     49.46 o 
   0  -8   1     2159.49     2242.88     42.36 o 
   1  -8   1     1282.59     1252.05     40.52 o 
   2  -8   1       12.29       17.78      8.29 o 
   3  -8   1      224.82      222.28     20.26 o 
   4  -8   1      498.06      506.49     31.03 o 
   5  -8   1      610.46      596.70     37.41 o 
   6  -8   1      128.36      116.80     20.79 o 
   7  -8   1      829.11      800.44     49.52 o 
   8  -8   1       73.14       80.48     20.98 o 
   9  -8   1       59.90       79.45     24.72 o 
 -10  -7   1        8.65       15.89     22.76 o 
  -9  -7   1       17.13       20.70     14.95 o 
  -8  -7   1       54.60       56.20     16.96 o 
  -7  -7   1       62.59       55.70     16.35 o 
  -6  -7   1       76.70       75.34     16.86 o 
  -5  -7   1      200.03      144.12     18.31 o 
  -4  -7   1      237.15      239.10     20.01 o 
  -3  -7   1     1885.70     2041.17     64.19 o 
  -2  -7   1     1100.12     1051.41     45.64 o 
  -1  -7   1      368.33      397.66     18.39 o 
   0  -7   1      773.09      812.05     24.69 o 
   1  -7   1     1984.95     1903.14    100.15 o 
   2  -7   1     1025.48     1044.38     32.46 o 
   3  -7   1      916.77      913.03     35.51 o 
   4  -7   1      222.95      245.55     22.88 o 
   5  -7   1      218.70      241.20     25.02 o 
   6  -7   1      131.43      119.25     19.91 o 
   7  -7   1       36.52       32.58     15.66 o 
   8  -7   1       16.91       46.03     17.71 o 
   9  -7   1       29.54       43.77     20.44 o 
 -10  -6   1       38.07       27.93     25.35 o 
  -9  -6   1       70.72       77.61     22.24 o 
  -8  -6   1       47.99       54.45     17.50 o 
  -7  -6   1      493.61      436.02     34.06 o 
  -6  -6   1      757.47      749.98     41.36 o 
  -5  -6   1      192.04      180.38     19.57 o 
  -4  -6   1      392.96      390.21     23.99 o 
  -3  -6   1     1755.99     1781.32     77.73 o 
  -2  -6   1     1497.94     1425.74     71.28 o 
  -1  -6   1     4474.01     4775.98     65.90 o 
   0  -6   1     5127.81     5272.67     67.05 o 
   1  -6   1     3622.46     3439.47    162.83 o 
   2  -6   1      397.93      422.04     20.75 o 
   3  -6   1      656.86      646.67     29.87 o 
   4  -6   1      115.86      109.08     17.01 o 
   5  -6   1       36.50       37.87     14.14 o 
   6  -6   1       37.23       45.75     16.37 o 
   7  -6   1       62.67       60.73     18.22 o 
   8  -6   1       40.46       60.09     19.09 o 
   9  -6   1       24.33       24.04     18.35 o 
 -10  -5   1       17.85       26.87     21.80 o 
  -9  -5   1       87.43      102.34     22.51 o 
  -8  -5   1      127.09      143.92     22.98 o 
  -7  -5   1      250.93      254.82     27.16 o 
  -6  -5   1       43.96       50.91     14.03 o 
  -5  -5   1      130.48      128.05     17.46 o 
  -4  -5   1      796.51      852.34     71.33 o 
  -3  -5   1      229.68      222.24     15.94 o 
  -2  -5   1       24.68       21.17      6.39 o 
  -1  -5   1     9052.39     9734.82    101.83 o 
   0  -5   1     1596.61     1614.63     33.56 o 
   1  -5   1     1121.05     1087.59     25.53 o 
   2  -5   1     1472.66     1494.76     39.66 o 
   3  -5   1      756.95      805.35     56.49 o 
   4  -5   1      125.63      103.22     15.69 o 
   5  -5   1        3.27        9.54     12.55 o 
   6  -5   1     1863.77     1828.68     94.26 o 
   7  -5   1      269.18      243.33     27.78 o 
   8  -5   1       21.85       37.34     15.30 o 
   9  -5   1       11.18       23.15     20.83 o 
 -10  -4   1       45.63       42.83     24.59 o 
  -9  -4   1       33.03       43.93     18.24 o 
  -8  -4   1       46.35       50.71     16.86 o 
  -7  -4   1      205.45      183.34     22.93 o 
  -6  -4   1      108.18       98.79     17.69 o 
  -5  -4   1       77.82       69.35     13.40 o 
  -4  -4   1      379.03      413.38     24.37 o 
  -3  -4   1      639.61      607.89     25.96 o 
  -2  -4   1      207.98      169.32     16.27 o 
  -1  -4   1     5704.69     6087.54     74.13 o 
   0  -4   1      135.51      135.84     10.48 o 
   1  -4   1     6075.83     6162.97    264.37 o 
   2  -4   1     2286.57     2282.63     90.13 o 
   3  -4   1      524.01      510.45     26.02 o 
   4  -4   1      284.99      276.67     22.76 o 
   5  -4   1      286.91      283.94     25.97 o 
   6  -4   1      147.56      162.32     22.18 o 
   7  -4   1      254.70      281.94     29.84 o 
   8  -4   1       13.91       34.65     16.26 o 
   9  -4   1       32.35       63.29     21.55 o 
 -10  -3   1       39.55       63.77     21.97 o 
  -9  -3   1       18.46       26.15     18.52 o 
  -8  -3   1       67.34       73.96     17.73 o 
  -7  -3   1        0.06       -0.25     10.18 o 
  -6  -3   1       35.13       39.67     13.45 o 
  -5  -3   1       69.30       77.07     14.17 o 
  -4  -3   1      512.52      437.29     27.26 o 
  -3  -3   1     1582.14     1517.27     53.11 o 
  -2  -3   1      157.63      144.61     10.37 o 
  -1  -3   1     4087.90     4168.75     57.82 o 
   0  -3   1       68.28       65.57      7.54 o 
   1  -3   1    10090.33    10243.87    207.88 o 
   2  -3   1     1879.84     1877.82     89.50 o 
   3  -3   1      164.36      193.88     16.93 o 
   4  -3   1      124.77      134.15     16.93 o 
   5  -3   1      516.25      533.09     75.10 o 
   6  -3   1     1073.27     1045.13     55.76 o 
   7  -3   1        1.83       -9.52     10.76 o 
   8  -3   1      118.68      128.98     23.35 o 
   9  -3   1        7.31       17.87     14.81 o 
 -10  -2   1       15.29       22.04     18.12 o 
  -9  -2   1       90.02      120.40     23.04 o 
  -8  -2   1      191.56      195.62     25.83 o 
  -7  -2   1      201.58      210.73     24.34 o 
  -6  -2   1      100.77      107.72     17.12 o 
  -5  -2   1      455.88      471.15     29.03 o 
  -4  -2   1        2.64        3.66     10.53 o 
  -3  -2   1      717.68      687.00     25.28 o 
  -2  -2   1      753.03      675.78     20.31 o 
  -1  -2   1      513.48      519.82     18.58 o 
   0  -2   1     2339.43     2142.60    129.88 o 
   1  -2   1     2914.34     2862.76     64.53 o 
   2  -2   1     2266.58     2362.02    148.62 o 
   3  -2   1      459.59      496.63     26.17 o 
   4  -2   1      161.45      151.73     18.00 o 
   5  -2   1      264.17      281.28     32.86 o 
   6  -2   1        6.02        0.60     11.23 o 
   7  -2   1        2.79       15.86     12.45 o 
   8  -2   1       12.04       33.60     16.34 o 
   9  -2   1       98.64      138.97     24.33 o 
 -10  -1   1        2.31       18.20     19.52 o 
  -9  -1   1       18.45       51.48     18.02 o 
  -8  -1   1       61.74       47.38     14.47 o 
  -7  -1   1      294.34      295.13     28.39 o 
  -6  -1   1      156.33      144.27     18.95 o 
  -5  -1   1      376.43      383.06     26.33 o 
  -4  -1   1      230.59      261.09     20.39 o 
  -3  -1   1       39.25       30.61      7.14 o 
  -2  -1   1     5636.42     5437.71    200.61 o 
  -1  -1   1     4224.55     3440.16    324.35 o 
   0  -1   1     6541.44     6582.14     46.10 o 
   1  -1   1     4096.40     4186.35     93.56 o 
   2  -1   1      323.80      321.59     10.95 o 
   3  -1   1      497.27      501.96     16.86 o 
   4  -1   1      123.10      115.97     15.90 o 
   5  -1   1     1009.26      971.08     44.27 o 
   6  -1   1      117.32      124.36     21.30 o 
   7  -1   1       94.00      107.60     20.09 o 
   8  -1   1       31.62       12.95     13.57 o 
   9  -1   1       10.98       -0.30     14.73 o 
 -10   0   1       60.40      102.14     25.39 o 
  -9   0   1      197.34      224.38     28.66 o 
  -8   0   1       25.04       43.46     15.98 o 
  -7   0   1        6.89       12.44     12.77 o 
  -6   0   1      223.83      182.99     20.83 o 
  -5   0   1       25.43       22.32     11.03 o 
  -4   0   1       38.51       61.99     11.15 o 
  -3   0   1     1175.69     1054.48     47.95 o 
  -2   0   1     1625.96     1646.88     94.81 o 
  -1   0   1      810.74      792.88     20.03 o 
   0   0   1      276.83      236.70     28.93 o 
   1   0   1      300.09      287.82      8.75 o 
   2   0   1        6.25       13.87      4.15 o 
   3   0   1      383.52      363.60     15.08 o 
   4   0   1       36.78       56.32      8.39 o 
   5   0   1     1668.14     1680.08     56.99 o 
   6   0   1       43.46       56.08     16.65 o 
   7   0   1        6.40        4.29     11.51 o 
   8   0   1       55.86       94.08     21.00 o 
   9   0   1       32.11       42.79     17.51 o 
 -10   1   1        2.15        8.84     19.09 o 
  -9   1   1       18.56       39.99     16.73 o 
  -8   1   1       57.94       41.63     15.24 o 
  -7   1   1      297.96      290.05     39.55 o 
  -6   1   1      159.02      158.64     20.23 o 
  -5   1   1      390.19      389.15     25.95 o 
  -4   1   1      238.00      261.18     20.93 o 
  -3   1   1       39.20       41.09      8.40 o 
  -2   1   1     5692.65     5868.01     86.92 o 
  -1   1   1     4209.23     3947.91     43.73 o 
   0   1   1     6549.81     6078.24    188.41 o 
   1   1   1     4079.43     4201.76     81.73 o 
   2   1   1      337.01      330.69     12.31 o 
   3   1   1      499.64      483.78     17.41 o 
   4   1   1      122.00      119.64     10.80 o 
   5   1   1     1007.19      953.63     43.52 o 
   6   1   1      122.11      126.40     20.95 o 
   7   1   1       94.56       95.33     19.63 o 
   8   1   1       32.85       42.38     17.74 o 
   9   1   1       12.06       10.77     14.90 o 
 -10   2   1       15.52       20.58     17.95 o 
  -9   2   1       88.46       97.77     21.27 o 
  -8   2   1      191.46      220.54     26.39 o 
  -7   2   1      207.10      198.69     24.28 o 
  -6   2   1       97.23      102.73     24.54 o 
  -5   2   1      453.37      453.83     27.56 o 
  -4   2   1        3.37        6.76      8.11 o 
  -3   2   1      713.41      606.96     22.72 o 
  -2   2   1      766.60      750.08     16.10 o 
  -1   2   1      505.77      477.53     37.37 o 
   0   2   1     2295.14     2075.55     64.17 o 
   1   2   1     2888.68     2920.96    134.79 o 
   2   2   1     2263.25     2361.72     53.34 o 
   3   2   1      468.13      457.84     17.36 o 
   4   2   1      162.77      157.08     12.66 o 
   5   2   1      266.11      260.08     19.39 o 
   6   2   1        7.14       18.60     12.46 o 
   7   2   1        3.64        4.42     11.89 o 
   8   2   1       12.78        7.29     15.07 o 
   9   2   1       97.56       91.29     33.61 o 
 -10   3   1       38.88       67.86     21.49 o 
  -9   3   1       19.02       34.81     16.55 o 
  -8   3   1       69.58       78.15     13.98 o 
  -7   3   1        0.00       14.53      9.07 o 
  -6   3   1       33.85       29.30     13.14 o 
  -5   3   1       74.89       83.05     15.83 o 
  -4   3   1      503.27      319.10    109.44 o 
  -3   3   1     1584.08     1537.21     38.18 o 
  -2   3   1      161.85      163.16      7.75 o 
  -1   3   1     4059.63     3911.82    158.69 o 
   0   3   1       67.61       63.27      3.26 o 
   1   3   1    10102.86     9982.07    947.07 o 
   2   3   1     1887.93     1935.42     56.68 o 
   3   3   1      166.28      185.59     12.00 o 
   4   3   1      121.42      123.13     11.61 o 
   5   3   1      524.75      464.29     22.64 o 
   6   3   1     1086.86     1059.57     36.77 o 
   7   3   1        1.78       12.76     13.64 o 
   8   3   1      120.63      126.32     27.94 o 
   9   3   1        7.71       20.86     15.55 o 
 -10   4   1       43.48       31.37     20.46 o 
  -9   4   1       31.33       45.62     17.25 o 
  -8   4   1       46.33       66.58     16.69 o 
  -7   4   1      207.42      198.18     17.46 o 
  -6   4   1      106.77      120.21     13.40 o 
  -5   4   1       79.22       80.14      9.84 o 
  -4   4   1      386.95      264.33     92.92 o 
  -3   4   1      638.73      512.78     81.70 o 
  -2   4   1      203.53      132.09     44.19 o 
  -1   4   1     5729.98     5831.03    195.55 o 
   0   4   1      125.94      122.29      8.00 o 
   1   4   1     6033.74     6144.97    582.41 o 
   2   4   1     2288.11     2663.20    129.29 o 
   3   4   1      529.55      493.67     18.86 o 
   4   4   1      294.73      304.92     17.15 o 
   5   4   1      287.54      259.53     26.09 o 
   6   4   1      148.36      127.31     14.99 o 
   7   4   1      263.22      246.76     32.63 o 
   8   4   1       13.60       11.60     14.91 o 
   9   4   1       32.87       48.08     17.00 o 
 -10   5   1       17.86       50.28     21.67 o 
  -9   5   1       86.74       68.06     18.97 o 
  -8   5   1      129.86      155.38     21.98 o 
  -7   5   1      247.18      243.57     19.11 o 
  -6   5   1       43.07       51.67     10.68 o 
  -5   5   1      130.68      135.17     10.62 o 
  -4   5   1      785.80      778.53     45.89 o 
  -3   5   1      230.43      155.30     51.17 o 
  -2   5   1       21.66       27.61      4.16 o 
  -1   5   1     9122.71     9350.40    199.21 o 
   0   5   1     1602.82     1490.52     42.22 o 
   1   5   1     1122.59     1161.60     50.68 o 
   2   5   1     1445.95     1274.20    290.44 o 
   3   5   1      749.48      928.86     37.08 o 
   4   5   1      122.50      133.56      9.00 o 
   5   5   1        3.12       13.11      6.52 o 
   6   5   1     1878.09     1874.39     58.25 o 
   7   5   1      269.21      265.50     29.07 o 
   8   5   1       21.85       30.14     14.02 o 
   9   5   1       10.62       24.36     17.44 o 
 -10   6   1       39.74       65.22     22.18 o 
  -9   6   1       72.73       79.06     20.58 o 
  -8   6   1       48.01       50.34     16.04 o 
  -7   6   1      490.28      494.36     26.34 o 
  -6   6   1      757.67      778.29     34.91 o 
  -5   6   1      192.64      218.75     12.98 o 
  -4   6   1      397.91      440.27     15.75 o 
  -3   6   1     1765.34      916.02    410.97 o 
  -2   6   1     1499.31     1579.06     78.39 o 
  -1   6   1     4483.13     4547.84    127.26 o 
   0   6   1     5142.36     4770.96    195.16 o 
   1   6   1     3656.11     3837.78     67.05 o 
   2   6   1      395.91      418.77     14.43 o 
   3   6   1      648.56      575.28     25.98 o 
   4   6   1      120.40      122.95      9.07 o 
   5   6   1       36.05       33.88      7.52 o 
   6   6   1       37.53       42.65     11.52 o 
   7   6   1       64.42       79.69     14.09 o 
   8   6   1       41.69       43.26     18.54 o 
   9   6   1       24.79       40.02     17.42 o 
 -10   7   1        8.98        0.66     18.77 o 
  -9   7   1       16.67       -0.67     14.41 o 
  -8   7   1       52.37       46.63     15.45 o 
  -7   7   1       64.31       68.14     13.19 o 
  -6   7   1       76.78       86.66     10.89 o 
  -5   7   1      197.70      179.43     18.89 o 
  -4   7   1      228.23      183.72     48.25 o 
  -3   7   1     1885.54     1566.25    401.10 o 
  -2   7   1     1118.56     1195.62     62.79 o 
  -1   7   1      372.84      341.88     23.44 o 
   0   7   1      776.09      772.24     23.86 o 
   1   7   1     2006.97     2146.89     41.23 o 
   2   7   1     1013.12     1007.02     39.09 o 
   3   7   1      910.94      820.92    106.41 o 
   4   7   1      226.44      279.90     18.59 o 
   5   7   1      217.49      211.61     16.92 o 
   6   7   1      129.62      119.51     14.78 o 
   7   7   1       36.94       55.88     13.21 o 
   8   7   1       16.03       23.36     28.27 o 
   9   7   1       29.24       37.52     18.51 o 
  -9   8   1       40.94       51.44     17.91 o 
  -8   8   1        9.37       15.51     12.67 o 
  -7   8   1      591.31      593.03     36.81 o 
  -6   8   1      181.89      174.58     13.44 o 
  -5   8   1       51.82       62.55      8.32 o 
  -4   8   1     1001.07     1121.89     74.75 o 
  -3   8   1       19.86       28.01      5.16 o 
  -2   8   1      280.41      296.69     13.74 o 
  -1   8   1     2503.74     2580.56    103.40 o 
   0   8   1     2146.51     1505.05    491.36 o 
   1   8   1     1306.02     1412.13     32.93 o 
   2   8   1       12.61       19.04      4.32 o 
   3   8   1      229.05      208.56     11.20 o 
   4   8   1      495.49      412.01     98.01 o 
   5   8   1      607.55      573.48     36.07 o 
   6   8   1      123.81      130.99     15.29 o 
   7   8   1      819.45      778.67     35.36 o 
   8   8   1       74.15       75.66     18.83 o 
   9   8   1       60.09       55.33     20.43 o 
  -9   9   1       10.95       72.55     56.99 o 
  -8   9   1       10.12       -1.45     12.13 o 
  -7   9   1       26.87       31.89     10.56 o 
  -6   9   1       91.83       88.78     10.71 o 
  -5   9   1      765.07      645.39    122.82 o 
  -4   9   1      634.18      644.86     50.00 o 
  -3   9   1      130.54      122.92      9.82 o 
  -2   9   1     1468.26     1516.40     62.37 o 
  -1   9   1      814.96      777.48     42.79 o 
   0   9   1     1533.52      988.39    369.97 o 
   1   9   1     1143.47     1204.36     17.01 o 
   2   9   1      183.48      184.30      8.59 o 
   3   9   1      787.77      800.01     18.99 o 
   4   9   1      266.36      276.11     17.34 o 
   5   9   1      540.97      400.64     47.28 o 
   6   9   1      577.82      552.64     28.26 o 
   7   9   1       65.81       83.39     14.46 o 
   8   9   1      131.16      118.47     18.10 o 
   9   9   1       95.18       93.49     27.13 o 
  -9  10   1       24.92       29.57     18.81 o 
  -8  10   1       31.51       48.22     18.94 o 
  -7  10   1      100.38      107.09     14.23 o 
  -6  10   1       82.35       68.38     25.74 o 
  -5  10   1       92.75       86.70     10.35 o 
  -4  10   1      235.15      221.75     18.39 o 
  -3  10   1      273.13      254.30     18.61 o 
  -2  10   1       44.65       44.76      6.85 o 
  -1  10   1     1406.08     1431.10     50.51 o 
   0  10   1     1125.63      832.18    263.90 o 
   1  10   1      425.13      451.75     10.72 o 
   2  10   1      275.40      287.44     10.60 o 
   3  10   1      231.41      237.84     14.49 o 
   4  10   1      256.58      253.41     11.91 o 
   5  10   1      257.41      257.61     19.10 o 
   6  10   1      233.34      255.83     20.55 o 
   7  10   1      147.29      138.26     17.00 o 
   8  10   1       54.88       58.61     14.93 o 
   9  10   1       70.73       71.20     40.55 o 
  -9  11   1       71.28       94.21     32.08 o 
  -8  11   1       37.35       36.69     15.90 o 
  -7  11   1       10.60       12.52      8.71 o 
  -6  11   1      249.87      237.86     22.52 o 
  -5  11   1       85.54       98.04     11.99 o 
  -4  11   1       30.37       37.31      7.05 o 
  -3  11   1       59.93       61.52      8.35 o 
  -2  11   1     1676.39     1680.45     32.95 o 
  -1  11   1      336.96      333.24     16.84 o 
   0  11   1     1197.59      911.94    192.54 o 
   1  11   1     1075.11     1151.96     23.98 o 
   2  11   1     1285.57     1258.32     21.66 o 
   3  11   1     1017.88     1012.08     20.77 o 
   4  11   1      358.78      361.80     24.87 o 
   5  11   1      390.16      391.17     23.21 o 
   6  11   1      263.84      183.94     64.66 o 
   7  11   1       13.36       21.57     11.08 o 
   8  11   1      155.69      187.81     26.58 o 
  -9  12   1       57.05       88.66     32.15 o 
  -8  12   1       84.50       66.31     27.17 o 
  -7  12   1      118.26      127.01     15.18 o 
  -6  12   1      151.68      155.76     16.25 o 
  -5  12   1       84.22       93.09     10.26 o 
  -4  12   1      130.83      154.78     10.86 o 
  -3  12   1      261.18      234.40     23.75 o 
  -2  12   1      771.12      817.08     22.21 o 
  -1  12   1       65.16       66.79      7.67 o 
   0  12   1      150.92      142.65      9.74 o 
   1  12   1      707.84      741.19     20.24 o 
   2  12   1      198.38      223.93     11.73 o 
   3  12   1      126.89      128.08      8.64 o 
   4  12   1      739.19      751.23     28.05 o 
   5  12   1      402.25      401.93     23.75 o 
   6  12   1       28.49       45.82     11.53 o 
   7  12   1       18.96       22.22     11.85 o 
   8  12   1      164.20      175.71     25.16 o 
  -9  13   1        8.60      -10.29     21.83 o 
  -8  13   1       44.33       36.34     15.69 o 
  -7  13   1       25.53       19.48     11.82 o 
  -6  13   1       91.46       89.02     13.09 o 
  -5  13   1        7.49        0.87      7.03 o 
  -4  13   1      112.98      115.91      9.52 o 
  -3  13   1       27.30       27.46      7.10 o 
  -2  13   1      320.35      326.50     15.08 o 
  -1  13   1      459.82      440.45     21.40 o 
   0  13   1      194.86      204.04     11.99 o 
   1  13   1      501.59      524.10     17.90 o 
   2  13   1      138.58      139.25      8.16 o 
   3  13   1       35.54       40.20      6.81 o 
   4  13   1     1681.09     1728.94     42.00 o 
   5  13   1       90.49       88.17     13.67 o 
   6  13   1       36.03       30.75     12.99 o 
   7  13   1       57.08       50.24     15.38 o 
   8  13   1       30.73       38.00     16.12 o 
  -9  14   1       30.68       34.24     31.43 o 
  -8  14   1       22.59       20.04     13.48 o 
  -7  14   1        2.97       -4.85     10.81 o 
  -6  14   1       67.90       84.68     16.00 o 
  -5  14   1       96.77      120.73     13.95 o 
  -4  14   1      210.28      220.21     16.99 o 
  -3  14   1      189.17      157.55     27.26 o 
  -2  14   1      106.09      120.68     10.74 o 
  -1  14   1      505.55      500.81     18.83 o 
   0  14   1      140.92      132.84     10.52 o 
   1  14   1       43.09       37.59      7.28 o 
   2  14   1       44.78       47.28      6.29 o 
   3  14   1      932.33      938.77     21.44 o 
   4  14   1      856.57      840.68     43.64 o 
   5  14   1      363.40      317.55     43.26 o 
   6  14   1       20.05       23.62     13.79 o 
   7  14   1        8.39        4.62     11.83 o 
   8  14   1       22.30       24.36     16.88 o 
  -9  15   1       21.26        6.41     33.28 o 
  -8  15   1      107.22      121.01     21.69 o 
  -7  15   1       43.97       62.26     21.29 o 
  -6  15   1      317.39      298.73     28.36 o 
  -5  15   1       33.69       26.83     16.94 o 
  -4  15   1       19.04       10.40      8.62 o 
  -3  15   1      267.63      208.44     35.88 o 
  -2  15   1      154.44      145.08     11.68 o 
  -1  15   1      890.17      852.23     37.27 o 
   0  15   1      316.81      305.22     15.66 o 
   1  15   1        4.55        7.00      5.74 o 
   2  15   1      815.59      859.79     28.32 o 
   3  15   1      572.37      544.60     22.68 o 
   4  15   1      274.30      259.85     26.23 o 
   5  15   1       21.85       31.31     12.99 o 
   6  15   1       66.36       51.12     14.98 o 
   7  15   1       12.62       31.73     15.49 o 
   8  15   1       28.84       30.70     18.31 o 
  -8  16   1       12.15       15.49     15.34 o 
  -7  16   1       13.88       34.57     15.53 o 
  -6  16   1       52.85       58.18     14.69 o 
  -5  16   1       35.94       33.14     14.60 o 
  -4  16   1      378.97      388.34     22.19 o 
  -3  16   1      226.58      175.67     51.91 o 
  -2  16   1      704.00      689.77     23.88 o 
  -1  16   1       64.39       63.60      9.53 o 
   0  16   1      114.77      105.84     10.89 o 
   1  16   1      402.51      408.48     18.29 o 
   2  16   1      101.91      105.97     12.12 o 
   3  16   1      144.46      124.39     23.86 o 
   4  16   1      643.91      642.08     39.72 o 
   5  16   1      126.68      123.02     19.36 o 
   6  16   1      108.04       98.15     19.00 o 
   7  16   1       27.63       23.20     16.18 o 
   8  16   1       28.41       30.42     20.20 o 
  -8  17   1       33.39       54.95     32.18 o 
  -7  17   1       29.54       21.14     15.53 o 
  -6  17   1       49.63       62.81     15.23 o 
  -5  17   1      148.25      141.29     20.53 o 
  -4  17   1      123.85      123.42     14.83 o 
  -3  17   1      338.44      244.81     85.56 o 
  -2  17   1      293.18      303.36     17.13 o 
  -1  17   1      345.21      332.87     17.57 o 
   0  17   1      147.33      148.12     12.16 o 
   1  17   1       26.05       32.86      8.26 o 
   2  17   1       31.59       35.03      9.91 o 
   3  17   1      388.41      384.38     30.80 o 
   4  17   1       34.37       43.12     13.51 o 
   5  17   1      194.18      196.70     23.72 o 
   6  17   1       17.67        7.82     13.36 o 
   7  17   1      148.11      172.15     26.23 o 
  -8  18   1        4.91       -7.15     24.70 o 
  -7  18   1       39.43       42.90     16.76 o 
  -6  18   1       98.80       76.79     18.46 o 
  -5  18   1       85.31       87.41     18.01 o 
  -4  18   1      130.77      138.60     15.85 o 
  -3  18   1      283.16      197.36     78.96 o 
  -2  18   1      182.92      192.09     14.67 o 
  -1  18   1      243.23      246.38     15.77 o 
   0  18   1      326.09      324.19     18.39 o 
   1  18   1       28.61       36.35      8.88 o 
   2  18   1       51.67       48.50     11.53 o 
   3  18   1       16.36       26.98     12.56 o 
   4  18   1       24.23       39.08     13.98 o 
   5  18   1      240.73      211.47     25.53 o 
   6  18   1       16.59        9.06     14.02 o 
   7  18   1      205.64      262.87     31.86 o 
  -8  19   1       17.95       28.43     20.02 o 
  -7  19   1      103.42      107.03     20.71 o 
  -6  19   1       76.16       65.30     17.01 o 
  -5  19   1       34.51       45.42     15.16 o 
  -4  19   1      165.16      155.00     18.54 o 
  -3  19   1       34.45       29.45     14.62 o 
  -2  19   1      176.64      182.10     14.38 o 
  -1  19   1       51.36       42.08      9.41 o 
   0  19   1      152.68      160.53     13.60 o 
   1  19   1       85.25       85.18     11.07 o 
   2  19   1       80.68       87.75     12.92 o 
   3  19   1      133.28      115.36     19.56 o 
   4  19   1       87.23       85.36     17.80 o 
   5  19   1       41.86       59.62     17.14 o 
   6  19   1      144.73      150.46     24.69 o 
   7  19   1       37.40       55.46     19.70 o 
  -7  20   1       39.23       50.54     18.79 o 
  -6  20   1      385.21      421.38     36.77 o 
  -5  20   1        1.69       11.44     12.31 o 
  -4  20   1      315.39      325.96     22.97 o 
  -3  20   1      386.64      265.57    112.74 o 
  -2  20   1       64.53       58.49     10.10 o 
  -1  20   1       72.89       76.64     12.32 o 
   0  20   1      738.21      729.73     37.25 o 
   1  20   1      789.20      762.59     27.25 o 
   2  20   1      201.81      183.65     16.90 o 
   3  20   1       54.40       61.69     15.31 o 
   4  20   1      321.72      291.88     29.86 o 
   5  20   1        4.67       28.46     14.92 o 
   6  20   1       51.39       60.51     18.34 o 
   7  20   1       76.11       79.78     22.93 o 
  -7  21   1        4.83       25.65     18.49 o 
  -6  21   1       12.40       16.08     15.83 o 
  -5  21   1      218.05      266.16     29.60 o 
  -4  21   1      125.08      127.70     20.32 o 
  -3  21   1       18.16       14.90      8.84 o 
  -2  21   1        6.64        7.36      7.94 o 
  -1  21   1      124.52      135.72     13.55 o 
   0  21   1       27.04       37.22      9.38 o 
   1  21   1      510.12      504.36     22.73 o 
   2  21   1      189.16      165.40     34.80 o 
   3  21   1      218.06      234.22     26.72 o 
   4  21   1       71.70       75.80     18.09 o 
   5  21   1       45.87       83.27     27.26 o 
   6  21   1        2.75       10.73     15.91 o 
  -7  22   1       14.32       25.15     18.37 o 
  -6  22   1      153.80      169.35     26.11 o 
  -5  22   1       17.19       33.25     16.51 o 
  -4  22   1      148.13      141.00     22.11 o 
  -3  22   1       72.52       41.08     20.83 o 
  -2  22   1      187.72      154.65     14.56 o 
  -1  22   1       29.62       32.04      8.57 o 
   0  22   1       33.96       41.42      9.26 o 
   1  22   1       66.75       77.49     11.14 o 
   2  22   1      153.25      136.08     20.30 o 
   3  22   1      103.25      109.82     20.10 o 
   4  22   1      128.13      106.32     21.32 o 
   5  22   1       22.60       21.07     15.34 o 
   6  22   1       78.81       88.03     22.31 o 
  -6  23   1       12.91        8.95     16.19 o 
  -5  23   1      124.68      138.79     23.80 o 
  -4  23   1      219.53      210.55     26.52 o 
  -3  23   1       16.57       18.33     11.43 o 
  -2  23   1      170.18      178.94     15.82 o 
  -1  23   1       97.18      114.88     12.84 o 
   0  23   1      133.54      145.95     13.97 o 
   1  23   1      363.21      343.73     19.96 o 
   2  23   1     1004.01      866.57     48.69 o 
   3  23   1      217.87      235.92     28.09 o 
   4  23   1        5.46        3.69     14.21 o 
   5  23   1      135.29      130.99     23.70 o 
   6  23   1       56.05       57.24     22.20 o 
  -6  24   1        2.06        9.03     16.18 o 
  -5  24   1        1.75       52.29     18.27 o 
  -4  24   1        5.27       20.49     14.60 o 
  -3  24   1       85.72       42.62     33.93 o 
  -2  24   1       36.69       39.40      9.53 o 
  -1  24   1       50.79       70.63     11.34 o 
   0  24   1      488.55      468.59     23.64 o 
   1  24   1      233.24      212.18     17.43 o 
   2  24   1       53.69       51.80     16.45 o 
   3  24   1       72.93       75.79     18.32 o 
   4  24   1      200.12      203.77     27.87 o 
   5  24   1       61.53       51.44     19.76 o 
  -6  25   1        1.31      -11.46     18.86 o 
  -5  25   1       61.29       74.75     25.24 o 
  -4  25   1      108.79      118.30     21.85 o 
  -3  25   1       56.07       50.23     16.21 o 
  -2  25   1      143.83      135.00     14.54 o 
  -1  25   1      194.66      202.14     18.55 o 
   0  25   1       42.89       57.00     10.80 o 
   1  25   1      141.45      160.09     17.74 o 
   2  25   1      278.10      235.13     31.81 o 
   3  25   1      259.61      240.66     29.40 o 
   4  25   1       62.93       78.01     19.95 o 
   5  25   1      108.63       88.98     24.55 o 
  -5  26   1       26.04       29.77     17.73 o 
  -4  26   1       42.49       42.88     17.70 o 
  -3  26   1      161.16      150.99     23.58 o 
  -2  26   1       67.05       66.72     12.07 o 
  -1  26   1       65.89       79.77     12.15 o 
   0  26   1      330.90      315.34     20.51 o 
   1  26   1       86.21       88.29     14.79 o 
   2  26   1       30.65       53.40     16.93 o 
   3  26   1      124.74      153.64     24.15 o 
   4  26   1       26.33       32.41     17.85 o 
  -5  27   1       37.76       57.03     23.03 o 
  -4  27   1       61.78       67.01     23.58 o 
  -3  27   1      146.60      158.62     24.53 o 
  -2  27   1       58.99       83.11     15.64 o 
  -1  27   1      116.00      136.17     14.82 o 
   0  27   1      133.19      112.25     14.45 o 
   1  27   1       23.53       30.95     11.30 o 
   2  27   1      149.21      139.78     23.27 o 
   3  27   1      112.66       94.03     21.11 o 
   4  27   1       50.87       82.96     27.84 o 
  -4  28   1      130.65      134.33     33.98 o 
  -3  28   1       47.89       56.45     18.30 o 
  -2  28   1       81.38       88.57     16.17 o 
  -1  28   1       65.92       72.45     12.56 o 
   0  28   1      100.84      125.27     17.40 o 
   1  28   1      252.82      224.02     21.99 o 
   2  28   1      108.67      114.60     22.55 o 
   3  28   1      223.86      181.31     27.89 o 
  -3  29   1       76.85       63.96     19.06 o 
  -2  29   1       21.30       32.67     13.74 o 
  -1  29   1       86.16       84.34     16.82 o 
   0  29   1        4.21        7.76     19.19 o 
   1  29   1      119.28      121.82     18.00 o 
   2  29   1       42.48       72.27     20.64 o 
  -2  30   1       44.13       55.45     15.49 o 
  -1  30   1        3.29       21.01     11.69 o 
   0  30   1       11.58       16.66     13.47 o 
   1  30   1       25.60       33.37     13.94 o 
   1 -30   2       82.90      152.56     53.20 o 
   1 -29   2       49.76       91.59     46.03 o 
   2 -29   2      169.62      241.14     58.88 o 
  -4 -28   2       38.54       25.84     44.17 o 
   2 -28   2       27.34       50.73     45.06 o 
   3 -28   2       67.53       89.94     45.73 o 
  -5 -27   2       60.93       41.95     49.72 o 
  -4 -27   2       68.45       51.16     34.72 o 
   2 -27   2       32.84       47.97     40.93 o 
   3 -27   2       70.28      156.11     48.94 o 
  -5 -26   2       15.10       24.09     33.68 o 
  -4 -26   2        6.24       11.54     29.34 o 
   2 -26   2      183.10      226.29     52.01 o 
   3 -26   2        2.11       16.55     37.00 o 
   4 -26   2       26.52       30.83     38.98 o 
  -6 -25   2       26.60       63.33     47.25 o 
  -5 -25   2       18.22       60.25     34.75 o 
  -4 -25   2       63.14       65.50     39.50 o 
   2 -25   2       27.47       27.49     32.21 o 
   3 -25   2       20.85       59.57     37.77 o 
   4 -25   2        3.29        8.46     36.95 o 
  -6 -24   2       95.01       98.97     44.34 o 
  -5 -24   2        7.17       60.83     35.80 o 
  -4 -24   2       45.29       51.12     30.57 o 
   2 -24   2      157.84      169.24     41.35 o 
   3 -24   2       59.63      109.08     42.54 o 
   4 -24   2       74.36       65.11     38.44 o 
   5 -24   2       49.23       -2.83     35.36 o 
  -7 -23   2       27.58       83.63     54.33 o 
  -6 -23   2        9.01      -22.51     27.91 o 
  -5 -23   2       64.49      141.37     43.70 o 
  -4 -23   2       41.88       51.80     31.45 o 
   2 -23   2       59.53       17.59     27.57 o 
   3 -23   2       12.40        4.77     26.09 o 
   4 -23   2       27.55       59.14     36.87 o 
   5 -23   2       23.65        9.37     31.37 o 
  -7 -22   2        7.41       37.11     40.68 o 
  -6 -22   2       99.83      137.38     44.25 o 
  -5 -22   2      106.26      160.39     45.76 o 
  -4 -22   2       81.49       65.79     30.60 o 
   2 -22   2      140.77      131.63     36.73 o 
   3 -22   2       28.77       28.02     27.70 o 
   4 -22   2       99.74      103.59     37.97 o 
   5 -22   2       29.79       28.27     31.36 o 
   6 -22   2       65.72       50.98     37.53 o 
  -7 -21   2       56.43       49.02     36.46 o 
  -6 -21   2        1.06      -19.00     28.81 o 
  -5 -21   2       42.90       68.61     34.93 o 
  -4 -21   2       39.20       34.16     29.57 o 
   2 -21   2      115.52      126.22     33.42 o 
   3 -21   2        5.31       10.94     26.69 o 
   4 -21   2        9.41       23.19     28.99 o 
   5 -21   2       23.02       43.42     36.91 o 
   6 -21   2       81.31       79.60     37.77 o 
  -8 -20   2        5.22        6.47     20.94 o 
  -7 -20   2        1.73        5.12     16.54 o 
  -6 -20   2      149.48      165.48     25.74 o 
  -5 -20   2        1.91       30.93     28.84 o 
  -4 -20   2       17.46      -14.60     18.67 o 
   2 -20   2       23.15       32.07     24.73 o 
   3 -20   2       24.75       46.26     27.46 o 
   4 -20   2       79.20       93.61     21.27 o 
   5 -20   2       57.43       74.15     22.40 o 
   6 -20   2       71.61       75.30     23.62 o 
  -8 -19   2        7.28       -2.28     18.51 o 
  -7 -19   2       78.18      100.47     22.48 o 
  -6 -19   2       91.53       95.23     21.30 o 
  -5 -19   2      131.17      141.15     25.17 o 
  -4 -19   2      299.73      350.55     29.45 o 
   2 -19   2      511.61      491.13     54.09 o 
   3 -19   2       72.33       91.64     18.99 o 
   4 -19   2       44.87       43.26     16.82 o 
   5 -19   2       56.38       47.47     35.48 o 
   6 -19   2      107.12      116.72     26.43 o 
  -8 -18   2       20.97       24.89     26.94 o 
  -7 -18   2      157.21      167.37     26.18 o 
  -6 -18   2       14.44       10.70     14.74 o 
  -5 -18   2       41.79       60.45     15.90 o 
  -4 -18   2       97.50      100.84     18.48 o 
   1 -18   2      965.45      929.77     46.85 o 
   2 -18   2      324.32      340.47     27.25 o 
   3 -18   2      126.91      121.03     20.18 o 
   4 -18   2       73.22       84.55     18.54 o 
   5 -18   2       50.22       51.42     17.50 o 
   6 -18   2       59.58       76.29     23.56 o 
   7 -18   2       10.80       47.69     21.59 o 
  -8 -17   2       12.77       19.98     18.39 o 
  -7 -17   2        1.67        7.94     14.09 o 
  -6 -17   2       13.64        1.75     13.35 o 
  -5 -17   2      308.28      320.30     54.05 o 
  -4 -17   2     1041.24     1048.77     45.84 o 
  -3 -17   2      137.69      137.64     21.32 o 
   0 -17   2      551.18      487.07     28.88 o 
   1 -17   2      550.58      489.93     35.36 o 
   2 -17   2      845.29      792.29     38.15 o 
   3 -17   2      177.78      154.88     21.49 o 
   4 -17   2       36.52       55.00     17.52 o 
   5 -17   2      285.31      273.30     29.71 o 
   6 -17   2        3.58       18.95     16.24 o 
   7 -17   2       23.55       48.05     21.35 o 
  -9 -16   2       41.31       45.01     24.06 o 
  -8 -16   2       93.09       78.52     23.26 o 
  -7 -16   2       84.98       91.82     19.14 o 
  -6 -16   2       86.52       79.56     18.13 o 
  -5 -16   2       54.22       41.36     15.47 o 
  -4 -16   2       11.47        4.76     11.32 o 
  -3 -16   2      731.91      705.10     40.89 o 
  -1 -16   2       19.14       26.51     10.92 o 
   0 -16   2      348.68      340.00     24.66 o 
   1 -16   2        4.26        1.08     14.54 o 
   2 -16   2       87.90      116.65     18.26 o 
   3 -16   2      654.21      616.41     49.53 o 
   4 -16   2        0.45       -0.31     13.38 o 
   5 -16   2      125.34      131.25     22.39 o 
   6 -16   2       51.20       61.53     19.18 o 
   7 -16   2      258.28      277.11     33.93 o 
  -9 -15   2        7.44       20.61     17.80 o 
  -8 -15   2        8.30        4.69     16.86 o 
  -7 -15   2        9.04       17.33     14.67 o 
  -6 -15   2       95.10       93.83     18.15 o 
  -5 -15   2      449.97      436.33     32.00 o 
  -4 -15   2      389.30      362.30     27.31 o 
  -3 -15   2       16.81        9.85     12.92 o 
  -2 -15   2      179.50      197.58     14.86 o 
  -1 -15   2       41.12       43.85     10.14 o 
   0 -15   2        7.56        9.98     11.67 o 
   1 -15   2      303.22      270.07     26.69 o 
   2 -15   2      470.61      455.34     28.07 o 
   3 -15   2      151.31      159.04     27.89 o 
   4 -15   2      356.34      354.96     30.71 o 
   5 -15   2      359.59      351.61     36.11 o 
   6 -15   2      175.88      201.51     27.85 o 
   7 -15   2       39.30       47.00     22.41 o 
  -9 -14   2       53.49       80.63     22.79 o 
  -8 -14   2       16.49       17.96     20.32 o 
  -7 -14   2      185.77      204.09     26.62 o 
  -6 -14   2      326.35      284.74     28.64 o 
  -5 -14   2        1.76        6.55     12.10 o 
  -4 -14   2      108.15      133.36     18.07 o 
  -3 -14   2      350.18      335.22     28.32 o 
  -2 -14   2      914.42     1071.37     32.97 o 
  -1 -14   2      316.24      326.93     19.56 o 
   0 -14   2      156.44      152.89     17.43 o 
   1 -14   2      159.89      172.40     21.79 o 
   2 -14   2       10.74       20.75     11.75 o 
   3 -14   2      275.36      213.48     27.85 o 
   4 -14   2      721.85      681.78     40.24 o 
   5 -14   2      279.93      254.44     34.30 o 
   6 -14   2       42.75       26.79     15.32 o 
   7 -14   2      208.38      255.89     31.94 o 
  -9 -13   2        1.41       -0.08     17.68 o 
  -8 -13   2       23.72       16.04     14.90 o 
  -7 -13   2      139.57      124.17     20.53 o 
  -6 -13   2       37.03       45.43     19.42 o 
  -5 -13   2      199.77      215.79     23.39 o 
  -4 -13   2       74.72       71.15     14.25 o 
  -3 -13   2      181.70      176.10     21.22 o 
  -1 -13   2      126.14      131.18     13.48 o 
   0 -13   2       35.14       38.84     12.58 o 
   1 -13   2      140.43      138.82     14.93 o 
   2 -13   2      355.23      353.86     24.02 o 
   3 -13   2      390.49      370.08     29.86 o 
   4 -13   2      143.62      138.62     21.29 o 
   5 -13   2      110.76       90.04     19.80 o 
   6 -13   2      107.33      109.99     21.58 o 
   7 -13   2       14.95       -2.21     15.27 o 
   8 -13   2       47.96       54.80     23.23 o 
  -9 -12   2        0.13       16.09     17.88 o 
  -8 -12   2       10.23       28.50     16.02 o 
  -7 -12   2      114.57      117.82     20.62 o 
  -6 -12   2      263.91      274.43     49.51 o 
  -5 -12   2      112.42      128.89     19.00 o 
  -4 -12   2      503.20      476.13     28.55 o 
  -3 -12   2        2.30        6.13      8.60 o 
  -1 -12   2     1261.06     1398.69     38.97 o 
   0 -12   2        4.52        1.49      9.83 o 
   1 -12   2     1011.89      940.72     38.51 o 
   2 -12   2       72.03       73.75     13.21 o 
   3 -12   2      747.22      695.40     68.99 o 
   4 -12   2      761.76      657.87     38.33 o 
   5 -12   2      178.19      180.80     23.36 o 
   6 -12   2       11.18       19.12     14.50 o 
   7 -12   2       48.93       47.02     19.40 o 
   8 -12   2       41.97       66.19     21.88 o 
  -9 -11   2       13.48        8.61     17.97 o 
  -8 -11   2       60.16       70.99     19.12 o 
  -7 -11   2      254.59      241.63     27.07 o 
  -6 -11   2       33.89       37.48     14.44 o 
  -5 -11   2      437.38      392.78     28.66 o 
  -4 -11   2      281.20      270.53     43.24 o 
  -3 -11   2      153.47      140.24     15.16 o 
  -1 -11   2      359.02      397.41     21.71 o 
   0 -11   2      294.31      307.08     21.70 o 
   1 -11   2      325.06      303.22     18.82 o 
   2 -11   2       60.14       58.45     12.46 o 
   3 -11   2       98.71      119.01     18.45 o 
   4 -11   2      689.18      673.13     38.88 o 
   5 -11   2      481.21      429.04     33.67 o 
   6 -11   2       54.44       66.71     17.95 o 
   7 -11   2       47.58       57.51     19.54 o 
   8 -11   2       37.04       61.65     21.78 o 
  -9 -10   2        4.35       24.60     18.36 o 
  -8 -10   2        3.42        5.30     13.08 o 
  -7 -10   2       48.05       98.04     30.28 o 
  -6 -10   2      112.88       98.81     18.28 o 
  -5 -10   2      167.45      164.51     19.30 o 
  -4 -10   2       57.81       59.40     12.29 o 
  -3 -10   2      254.38      274.79     24.20 o 
  -1 -10   2      384.49      467.75     23.73 o 
   0 -10   2      721.72      774.54     32.79 o 
   1 -10   2       42.42       41.95      8.99 o 
   2 -10   2     1200.75     1291.40     85.20 o 
   3 -10   2      444.84      447.46     29.55 o 
   4 -10   2       60.75       43.83     15.99 o 
   5 -10   2      169.78      161.16     22.68 o 
   6 -10   2      168.43      183.43     25.26 o 
   7 -10   2        5.31       12.78     15.78 o 
   8 -10   2      141.90      185.21     28.83 o 
 -10  -9   2       60.97       66.28     25.61 o 
  -9  -9   2        4.27       11.71     16.60 o 
  -8  -9   2      129.86      119.22     21.16 o 
  -7  -9   2       59.30       43.69     19.34 o 
  -6  -9   2       10.76        5.92     10.19 o 
  -5  -9   2      455.26      412.91     76.42 o 
  -4  -9   2        3.26        7.74      8.69 o 
  -3  -9   2      253.86      231.70     17.44 o 
  -1  -9   2     1826.38     1991.46     47.84 o 
   0  -9   2     1181.96     1215.51     40.20 o 
   1  -9   2      233.76      169.31     76.76 o 
   2  -9   2     1954.31     1907.53     48.71 o 
   3  -9   2      352.90      303.76     23.72 o 
   4  -9   2      120.48      131.08     19.65 o 
   5  -9   2      430.10      407.73     32.99 o 
   6  -9   2       10.87        4.24     14.24 o 
   7  -9   2       55.01       56.52     18.19 o 
   8  -9   2        0.28       -5.11     17.54 o 
 -10  -8   2       64.57       79.94     25.91 o 
  -9  -8   2       91.93       85.20     22.62 o 
  -8  -8   2       69.53       83.86     17.91 o 
  -7  -8   2      117.87      116.36     26.29 o 
  -6  -8   2       34.84       39.74     13.64 o 
  -5  -8   2      238.22      232.02     21.77 o 
  -4  -8   2       57.76       56.60     11.64 o 
  -3  -8   2      171.75      158.43     14.48 o 
  -2  -8   2      301.16      341.47     22.81 o 
   0  -8   2      673.67      669.27     30.02 o 
   1  -8   2     1320.53      678.42    662.99 o 
   2  -8   2     1436.19     1505.42     78.19 o 
   3  -8   2      381.95      374.10     25.53 o 
   4  -8   2      101.13      109.85     17.45 o 
   5  -8   2      157.12      150.08     22.37 o 
   6  -8   2       53.81       51.71     16.90 o 
   7  -8   2       29.04       18.93     14.21 o 
   8  -8   2       20.86       60.62     20.83 o 
 -10  -7   2       18.72       16.18     20.78 o 
  -9  -7   2      170.43      142.45     26.30 o 
  -8  -7   2      246.46      203.66     26.19 o 
  -7  -7   2       96.49       83.42     17.84 o 
  -6  -7   2      119.83      112.77     18.42 o 
  -5  -7   2      114.16      115.52     16.47 o 
  -4  -7   2      924.89      890.06     35.04 o 
  -3  -7   2      119.49      111.48     12.17 o 
  -2  -7   2     2815.51     2965.93     65.64 o 
   0  -7   2        7.46       12.53      8.08 o 
   1  -7   2       49.55       23.66     19.56 o 
   2  -7   2      964.07     1018.40     34.46 o 
   3  -7   2      234.31      209.63     19.68 o 
   4  -7   2       14.86       25.20     13.78 o 
   5  -7   2       81.25       87.63     18.32 o 
   6  -7   2       59.15       52.08     16.98 o 
   7  -7   2       12.82       19.30     14.06 o 
   8  -7   2       47.49       49.76     19.67 o 
 -10  -6   2       85.90       98.09     24.32 o 
  -9  -6   2      147.28      168.49     27.00 o 
  -8  -6   2       23.01       23.21     13.62 o 
  -7  -6   2       62.25       62.84     16.26 o 
  -6  -6   2      142.58      130.85     18.44 o 
  -5  -6   2       42.00       41.14     11.58 o 
  -4  -6   2      129.54      135.37     15.19 o 
  -3  -6   2     2596.15     2491.24     50.18 o 
  -2  -6   2       39.68       41.06     10.23 o 
   0  -6   2      353.36      360.68     21.70 o 
   1  -6   2      529.72      322.26    284.19 o 
   2  -6   2     1020.49     1089.75     35.10 o 
   3  -6   2       17.48        7.16      9.72 o 
   4  -6   2      144.93      128.16     17.95 o 
   5  -6   2       32.68       41.99     15.85 o 
   6  -6   2        2.60       30.73     26.01 o 
   7  -6   2       79.01       68.86     18.49 o 
   8  -6   2       14.44       40.35     18.49 o 
 -10  -5   2       10.14       26.68     17.32 o 
  -9  -5   2       20.31       21.71     14.45 o 
  -8  -5   2      270.80      277.10     29.63 o 
  -7  -5   2      211.88      202.56     24.06 o 
  -6  -5   2       16.49       15.91     11.18 o 
  -5  -5   2      139.29      137.41     17.48 o 
  -4  -5   2     1334.47     1327.89     41.46 o 
  -3  -5   2       74.26       55.09      8.98 o 
  -2  -5   2     3341.57     3183.23     66.54 o 
   0  -5   2      356.97      330.36     24.70 o 
   1  -5   2      946.99      583.12    381.95 o 
   2  -5   2      145.22      158.77     14.88 o 
   3  -5   2      569.70      560.92     40.78 o 
   4  -5   2      345.69      306.82     27.14 o 
   5  -5   2      609.27      601.82     61.21 o 
   6  -5   2       80.89       80.14     18.67 o 
   7  -5   2       75.59       90.29     20.37 o 
   8  -5   2      129.79      135.83     32.11 o 
 -10  -4   2       33.16       23.09     16.80 o 
  -9  -4   2        0.14        2.42     12.57 o 
  -8  -4   2       27.60       43.49     15.48 o 
  -7  -4   2        3.12       14.47     12.32 o 
  -6  -4   2      151.92      130.27     18.39 o 
  -5  -4   2      442.26      458.68     28.10 o 
  -4  -4   2      710.67      718.52     30.29 o 
  -3  -4   2      452.62      416.24     20.41 o 
  -2  -4   2     3201.56     3199.48    291.30 o 
   0  -4   2      551.49      512.46     18.96 o 
   1  -4   2      112.54       57.30     25.62 o 
   2  -4   2      473.11      493.56     35.02 o 
   3  -4   2       15.93       20.42      9.84 o 
   4  -4   2      309.57      290.40     24.77 o 
   5  -4   2      814.81      688.90     39.46 o 
   6  -4   2      397.78      414.75     34.33 o 
   7  -4   2      101.56      105.73     21.90 o 
   8  -4   2       19.06       22.75     23.63 o 
 -10  -3   2        0.62       16.39     17.58 o 
  -9  -3   2        0.84        9.94     14.57 o 
  -8  -3   2      510.22      449.71     36.42 o 
  -7  -3   2      165.26      165.22     22.10 o 
  -6  -3   2        8.85        4.57      9.44 o 
  -5  -3   2      551.52      560.33     52.48 o 
  -4  -3   2      667.61      638.87     28.22 o 
  -3  -3   2      202.29      186.36     13.89 o 
  -2  -3   2      751.35      673.36     29.66 o 
  -1  -3   2     9161.07     8895.68     99.39 o 
   0  -3   2      894.21      901.84     18.84 o 
   1  -3   2     1879.79     1730.61     50.86 o 
   2  -3   2     3637.35     3868.37     78.00 o 
   3  -3   2      340.08      335.49     25.92 o 
   4  -3   2        0.28        0.10     10.08 o 
   5  -3   2      251.42      275.30     26.19 o 
   6  -3   2      156.37      160.69     22.54 o 
   7  -3   2       34.84       60.72     16.67 o 
   8  -3   2        1.82        7.66     18.34 o 
   9  -3   2      169.47      188.17     32.50 o 
 -10  -2   2       36.82       65.68     19.68 o 
  -9  -2   2        8.75        1.21     12.79 o 
  -8  -2   2       55.67       62.61     17.11 o 
  -7  -2   2      424.87      404.52     31.96 o 
  -6  -2   2      222.25      239.66     24.49 o 
  -5  -2   2      119.55      127.14     15.87 o 
  -4  -2   2     1002.20     1019.02     35.02 o 
  -3  -2   2       82.42       79.63      9.68 o 
  -2  -2   2     2948.10     2644.60     56.51 o 
  -1  -2   2     8578.87     8429.08    125.06 o 
   0  -2   2      335.78      336.96      9.02 o 
   1  -2   2     1752.86     1393.51    468.71 o 
   2  -2   2      414.97      444.96     12.81 o 
   3  -2   2      934.81     1014.30     23.47 o 
   4  -2   2      439.57      396.08     27.69 o 
   5  -2   2      549.32      505.79     36.97 o 
   6  -2   2      130.31      133.98     22.44 o 
   7  -2   2      208.25      228.94     27.85 o 
   8  -2   2       20.21       38.65     15.81 o 
   9  -2   2       18.32       42.92     24.62 o 
 -10  -1   2       44.36       54.57     24.41 o 
  -9  -1   2        7.39       22.73     15.65 o 
  -8  -1   2       85.63      100.29     18.62 o 
  -7  -1   2      190.80      180.17     21.98 o 
  -6  -1   2        9.53        3.00     10.50 o 
  -5  -1   2      343.11      328.54     23.15 o 
  -4  -1   2      346.44      330.83     20.45 o 
  -3  -1   2      158.77      172.16     12.83 o 
  -2  -1   2     2736.12     2689.48     55.28 o 
  -1  -1   2     7815.91     7434.21     86.90 o 
   0  -1   2      786.08      773.29     26.29 o 
   1  -1   2      199.61      154.51     58.55 o 
   2  -1   2     1202.46     1169.48     39.17 o 
   3  -1   2      614.59      596.06     24.12 o 
   4  -1   2      145.45      143.34     12.02 o 
   5  -1   2      999.42     1007.49     46.99 o 
   6  -1   2       73.85       81.54     18.41 o 
   7  -1   2       96.51       67.95     17.92 o 
   8  -1   2       85.20      122.70     25.09 o 
   9  -1   2        9.87       31.44     21.26 o 
 -10   0   2        2.32       28.27     17.88 o 
  -9   0   2      367.44      374.98     35.63 o 
  -8   0   2       34.79       44.27     14.87 o 
  -7   0   2       29.66       17.03     12.64 o 
  -6   0   2       16.86       22.63     10.94 o 
  -5   0   2      301.89      315.85     22.45 o 
  -4   0   2      306.16      321.04     20.19 o 
  -3   0   2        0.14        2.65      5.43 o 
  -2   0   2     1359.22     1280.31     36.60 o 
  -1   0   2      799.40      679.93    107.15 o 
   0   0   2       50.51       41.00      4.59 o 
   1   0   2      353.55      323.74     26.08 o 
   2   0   2       16.00       14.42      5.45 o 
   3   0   2      386.29      369.92     23.11 o 
   4   0   2      672.96      640.04     23.23 o 
   5   0   2      144.15      152.34     14.61 o 
   6   0   2       57.63       55.25     15.95 o 
   7   0   2      184.09      206.72     33.82 o 
   8   0   2        0.03       15.15     15.82 o 
   9   0   2       65.62       92.85     32.84 o 
 -10   1   2       44.61       53.95     18.98 o 
  -9   1   2        7.50       27.21     11.90 o 
  -8   1   2       87.56       76.70     17.46 o 
  -7   1   2      193.16      161.22     21.12 o 
  -6   1   2        9.66       22.97     11.09 o 
  -5   1   2      335.18      329.35     22.77 o 
  -4   1   2      358.86      373.46     21.40 o 
  -3   1   2      160.32      185.81     13.13 o 
  -2   1   2     2769.57     2820.95     39.67 o 
  -1   1   2     7739.65     8003.79    132.21 o 
   0   1   2      775.37      788.08     36.87 o 
   1   1   2      204.07      203.53      9.19 o 
   2   1   2     1179.36     1191.66     25.12 o 
   3   1   2      620.94      631.33     20.95 o 
   4   1   2      146.41      146.77     12.85 o 
   5   1   2     1000.78      902.58     41.59 o 
   6   1   2       70.09       69.49     17.39 o 
   7   1   2       96.71       95.72     19.60 o 
   8   1   2       87.02      100.56     29.51 o 
   9   1   2        8.82       21.29     22.25 o 
 -10   2   2       37.24       79.28     21.82 o 
  -9   2   2        8.34       12.90     18.97 o 
  -8   2   2       55.08       51.92     12.14 o 
  -7   2   2      430.62      408.65     35.05 o 
  -6   2   2      216.24      223.93     21.98 o 
  -5   2   2      117.43      134.75     15.59 o 
  -4   2   2      997.87     1035.47     27.06 o 
  -3   2   2       84.15       81.14      7.54 o 
  -2   2   2     2923.84     3094.47     62.56 o 
  -1   2   2     8565.66     8757.97    910.92 o 
   0   2   2      336.58      143.11    156.23 o 
   1   2   2     1743.55     1633.19     33.83 o 
   2   2   2      412.97      422.94     15.85 o 
   3   2   2      930.61     1002.25     26.95 o 
   4   2   2      444.66      446.37     20.73 o 
   5   2   2      552.28      526.55     24.86 o 
   6   2   2      127.44      128.53     16.27 o 
   7   2   2      209.01      207.06     30.07 o 
   8   2   2       19.12       40.73     16.77 o 
   9   2   2       18.20       32.11     21.73 o 
 -10   3   2        0.48        0.38     16.42 o 
  -9   3   2        0.99        6.65     14.03 o 
  -8   3   2      515.08      534.09     29.26 o 
  -7   3   2      162.01      155.87     15.94 o 
  -6   3   2        8.94        7.07      7.51 o 
  -5   3   2      540.72      526.64     21.93 o 
  -4   3   2      680.74      663.32     27.19 o 
  -3   3   2      204.17      212.04     11.15 o 
  -2   3   2      768.60      775.64     52.13 o 
  -1   3   2     9091.79     9254.20    926.94 o 
   0   3   2      902.86      904.25     22.31 o 
   1   3   2     1865.92     1860.04     75.53 o 
   2   3   2     3626.84     3984.70    112.98 o 
   3   3   2      350.03      360.30     19.73 o 
   4   3   2        0.32       -5.65      7.29 o 
   5   3   2      250.64      257.68     18.46 o 
   6   3   2      150.71      138.12     15.85 o 
   7   3   2       35.07       41.93     15.54 o 
   8   3   2        1.42        9.82     20.37 o 
   9   3   2      169.58      171.10     29.26 o 
 -10   4   2       33.60       55.51     21.40 o 
  -9   4   2        0.05        4.16     13.31 o 
  -8   4   2       27.05       23.53     11.29 o 
  -7   4   2        3.70        4.96      8.39 o 
  -6   4   2      151.72      125.18     14.75 o 
  -5   4   2      441.21      435.55     22.12 o 
  -4   4   2      719.76      749.33     23.12 o 
  -3   4   2      449.13      413.15     15.20 o 
  -2   4   2     3229.65     3334.54    438.72 o 
  -1   4   2     1684.25     1660.49    169.43 o 
   0   4   2      533.77      528.68     18.56 o 
   1   4   2      104.26      103.71      8.04 o 
   2   4   2      472.62      529.64     18.71 o 
   3   4   2       13.65       20.68      7.43 o 
   4   4   2      302.90      278.85     17.41 o 
   5   4   2      821.49      790.45     30.82 o 
   6   4   2      392.11      385.53     28.86 o 
   7   4   2       97.32       97.29     31.63 o 
   8   4   2       18.36       57.95     35.22 o 
 -10   5   2        9.56       25.00     22.15 o 
  -9   5   2       20.91       19.00     15.45 o 
  -8   5   2      273.33      183.45     58.47 o 
  -7   5   2      209.76      160.23     36.23 o 
  -6   5   2       16.46       14.88      8.62 o 
  -5   5   2      137.45      156.23     12.98 o 
  -4   5   2     1322.82     1362.84     64.23 o 
  -3   5   2       74.63       75.03      7.57 o 
  -2   5   2     3335.31     3298.52    198.85 o 
  -1   5   2     4481.47     4731.15    289.78 o 
   0   5   2      352.21      362.05     16.68 o 
   1   5   2      940.70      631.87    283.37 o 
   2   5   2      144.37      146.64     11.20 o 
   3   5   2      573.42      565.64     21.97 o 
   4   5   2      347.96      369.75     21.81 o 
   5   5   2      594.54      578.52     27.15 o 
   6   5   2       81.80       79.41     15.73 o 
   7   5   2       75.65       78.57     20.77 o 
   8   5   2      126.68      141.14     24.20 o 
 -10   6   2       87.90       90.20     22.80 o 
  -9   6   2      148.92      162.03     28.58 o 
  -8   6   2       22.47       16.93     11.44 o 
  -7   6   2       59.29       34.34     23.93 o 
  -6   6   2      145.64      154.95     19.33 o 
  -5   6   2       42.39       35.20      8.67 o 
  -4   6   2      131.21      133.62      9.46 o 
  -3   6   2     2595.76     2825.54    172.64 o 
  -2   6   2       38.39       40.02      4.94 o 
  -1   6   2      909.51      901.86     30.06 o 
   0   6   2      363.68      386.94     14.17 o 
   1   6   2      515.37      536.17     16.72 o 
   2   6   2     1019.40      776.83    215.73 o 
   3   6   2       18.51       13.80      8.39 o 
   4   6   2      146.89      128.87     13.72 o 
   5   6   2       31.93       35.56     11.51 o 
   6   6   2        2.61       12.66      9.20 o 
   7   6   2       78.03       82.07     14.64 o 
   8   6   2       15.06       24.41     14.45 o 
 -10   7   2       19.22       30.72     19.18 o 
  -9   7   2      168.41      130.50     25.75 o 
  -8   7   2      244.45      231.85     20.49 o 
  -7   7   2       96.60       82.22     15.23 o 
  -6   7   2      119.21       64.71     29.99 o 
  -5   7   2      121.04      129.58     12.51 o 
  -4   7   2      926.75      747.95    155.25 o 
  -3   7   2      120.48      112.54     14.47 o 
  -2   7   2     2826.99     3024.94    105.57 o 
  -1   7   2      829.92      811.23     29.27 o 
   0   7   2        7.49       15.39      3.48 o 
   1   7   2       46.61       46.16      6.71 o 
   2   7   2      939.49      926.94     52.12 o 
   3   7   2      227.12      214.61     15.09 o 
   4   7   2       14.97       15.50      9.83 o 
   5   7   2       75.98       84.06     13.49 o 
   6   7   2       59.63       70.07     12.93 o 
   7   7   2       12.82       19.75     11.13 o 
   8   7   2       48.12       49.10     20.68 o 
 -10   8   2       63.91      115.21     23.83 o 
  -9   8   2       89.13      112.60     20.75 o 
  -8   8   2       70.38       67.36     15.50 o 
  -7   8   2      115.43      124.16     21.48 o 
  -6   8   2       34.57       17.86     10.13 o 
  -5   8   2      235.78      253.12     18.60 o 
  -4   8   2       55.39       46.43      7.55 o 
  -3   8   2      174.95      196.63     13.43 o 
  -2   8   2      300.83      325.06     12.41 o 
  -1   8   2      902.14      934.90     40.21 o 
   0   8   2      667.00      642.72     14.85 o 
   1   8   2     1329.04     1303.61     41.14 o 
   2   8   2     1437.43     1552.44     75.01 o 
   3   8   2      370.81      232.11    114.59 o 
   4   8   2       94.46      107.55     13.48 o 
   5   8   2      156.02      165.63     16.94 o 
   6   8   2       55.43       56.16     12.11 o 
   7   8   2       27.74       30.94     11.88 o 
   8   8   2       20.37       37.41     19.16 o 
 -10   9   2       59.68       94.10     27.07 o 
  -9   9   2        4.57        3.77     13.73 o 
  -8   9   2      134.53      127.23     21.08 o 
  -7   9   2       61.58       82.95     16.67 o 
  -6   9   2       10.62       10.37      6.76 o 
  -5   9   2      460.23      243.99    107.57 o 
  -4   9   2        2.37        9.06      5.55 o 
  -3   9   2      254.67      281.91     22.58 o 
  -2   9   2     2027.75     2261.54     33.01 o 
  -1   9   2     1851.74     1867.26     65.73 o 
   0   9   2     1180.98     1230.90     21.82 o 
   1   9   2      239.95      250.87      9.31 o 
   2   9   2     1979.13     1903.38     52.84 o 
   3   9   2      360.12      321.92     18.28 o 
   4   9   2      118.95       67.56     40.53 o 
   5   9   2      441.89      416.58     24.29 o 
   6   9   2       10.41        8.27     10.23 o 
   7   9   2       54.70       60.26     13.41 o 
   8   9   2        0.33        3.64     21.49 o 
  -9  10   2        4.06        7.79     15.61 o 
  -8  10   2        3.62       15.22     14.01 o 
  -7  10   2       46.75       43.28     11.13 o 
  -6  10   2      117.50       88.43     29.80 o 
  -5  10   2      171.24      126.56     36.46 o 
  -4  10   2       58.56       58.08      9.30 o 
  -3  10   2      243.74      291.84     20.16 o 
  -2  10   2      148.33      165.85     10.32 o 
  -1  10   2      385.15      384.86     14.03 o 
   0  10   2      720.98      765.09     20.46 o 
   1  10   2       37.73       41.02      5.23 o 
   2  10   2     1197.57     1266.16     30.80 o 
   3  10   2      456.31      445.24     21.34 o 
   4  10   2       65.59       63.07     11.61 o 
   5  10   2      173.07      118.68     57.13 o 
   6  10   2      170.52      169.65     18.04 o 
   7  10   2        6.41       21.22     14.95 o 
   8  10   2      140.24      175.51     26.84 o 
  -9  11   2       14.07       -3.08     17.14 o 
  -8  11   2       60.34       58.87     16.94 o 
  -7  11   2      260.56      199.11    105.06 o 
  -6  11   2       33.47       25.98      8.97 o 
  -5  11   2      429.54      312.05     80.69 o 
  -4  11   2      270.97      270.50     17.12 o 
  -3  11   2      153.67      166.41     13.79 o 
  -2  11   2      134.66      169.82     10.61 o 
  -1  11   2      370.79      373.44     14.40 o 
   0  11   2      294.39      323.92     17.53 o 
   1  11   2      325.21      326.89     11.26 o 
   2  11   2       54.69       67.81      9.94 o 
   3  11   2      103.85      111.46     12.75 o 
   4  11   2      691.44      681.15     28.72 o 
   5  11   2      483.26      457.40     25.26 o 
   6  11   2       52.92       47.66     11.61 o 
   7  11   2       47.31       67.40     14.45 o 
   8  11   2       36.23       43.95     27.42 o 
  -9  12   2        0.06       16.67     21.45 o 
  -8  12   2       10.01       10.68     13.06 o 
  -7  12   2      112.44      118.07     15.04 o 
  -6  12   2      259.37      261.56     16.22 o 
  -5  12   2      109.93       74.71     35.50 o 
  -4  12   2      508.95      491.44     23.00 o 
  -3  12   2        2.74        4.01      7.08 o 
  -2  12   2     1060.95     1171.97     26.90 o 
  -1  12   2     1256.21     1333.07     27.75 o 
   0  12   2        3.12       12.92      4.29 o 
   1  12   2     1021.13     1047.83     20.25 o 
   2  12   2       72.66       71.37      6.53 o 
   3  12   2      760.47      752.69     27.50 o 
   4  12   2      767.95      724.93     29.86 o 
   5  12   2      177.37      206.75     18.46 o 
   6  12   2       11.13       17.91     10.26 o 
   7  12   2       52.22       45.06     14.71 o 
   8  12   2       41.15       48.42     19.01 o 
  -9  13   2        1.47       -0.16     23.12 o 
  -8  13   2       24.94       63.64     25.42 o 
  -7  13   2      140.25      125.33     22.93 o 
  -6  13   2       36.65       36.32      9.05 o 
  -5  13   2      195.11      167.96     15.52 o 
  -4  13   2       70.13       70.86     11.65 o 
  -3  13   2      179.89      192.43     15.17 o 
  -2  13   2      185.20      205.63     12.61 o 
  -1  13   2      131.07      133.38     12.27 o 
   0  13   2       36.47       47.73      5.48 o 
   1  13   2      143.67      175.22     15.72 o 
   2  13   2      352.51      348.51     12.53 o 
   3  13   2      386.86      391.10     20.61 o 
   4  13   2      143.79      145.07     15.90 o 
   5  13   2      116.59      104.16     14.75 o 
   6  13   2      104.97      130.02     20.77 o 
   7  13   2       14.98       22.83     13.44 o 
   8  13   2       50.03       59.66     19.34 o 
  -9  14   2       53.06       68.88     28.98 o 
  -8  14   2       16.27       25.88     22.47 o 
  -7  14   2      189.32      167.42     21.90 o 
  -6  14   2      324.68      316.45     21.77 o 
  -5  14   2        2.07        9.97      8.02 o 
  -4  14   2      105.01       93.18     12.42 o 
  -3  14   2      351.37      342.15     19.73 o 
  -2  14   2      898.33      916.78     25.76 o 
  -1  14   2      318.25      312.28     15.04 o 
   0  14   2      150.47      148.29      8.16 o 
   1  14   2      165.39      188.85     12.03 o 
   2  14   2       11.03       25.74      6.14 o 
   3  14   2      275.68      265.60     17.58 o 
   4  14   2      724.14      657.52     40.04 o 
   5  14   2      278.58      258.92     27.43 o 
   6  14   2       41.46       42.10     14.57 o 
   7  14   2      209.38      215.24     29.50 o 
  -9  15   2        7.40       40.18     27.30 o 
  -8  15   2        9.45       18.44     20.28 o 
  -7  15   2        8.86        3.25     11.30 o 
  -6  15   2       95.71       88.67     13.88 o 
  -5  15   2      447.17      442.51     29.41 o 
  -4  15   2      389.97      381.16     28.61 o 
  -3  15   2       16.38       30.22      8.27 o 
  -2  15   2      185.90      205.49     13.73 o 
  -1  15   2       41.39       33.08      7.21 o 
   0  15   2        6.91        3.35      4.64 o 
   1  15   2      303.41      283.58     16.92 o 
   2  15   2      479.00      481.65     22.73 o 
   3  15   2      149.77      156.12     29.56 o 
   4  15   2      355.02      342.08     30.14 o 
   5  15   2      359.46      341.95     31.07 o 
   6  15   2      176.99      179.21     25.03 o 
   7  15   2       39.30       62.86     18.80 o 
  -9  16   2       41.35       67.60     33.98 o 
  -8  16   2       92.49       78.10     27.63 o 
  -7  16   2       84.54      109.28     19.29 o 
  -6  16   2       81.39       83.22     20.51 o 
  -5  16   2       52.01       49.81     11.83 o 
  -4  16   2       10.91       14.23      9.44 o 
  -3  16   2      748.19      736.25     25.51 o 
  -2  16   2       42.89       29.24      8.06 o 
  -1  16   2       19.42       20.59      7.46 o 
   0  16   2      342.92      351.94     16.96 o 
   1  16   2        4.80       19.51      7.77 o 
   2  16   2       88.66      116.11     19.22 o 
   3  16   2      642.00      594.52     38.26 o 
   4  16   2        0.27        7.95     12.00 o 
   5  16   2      127.33      115.87     19.99 o 
   6  16   2       49.41       52.53     16.25 o 
   7  16   2      259.72      272.39     31.64 o 
  -8  17   2       11.90        8.88     15.57 o 
  -7  17   2        1.33        8.93     12.64 o 
  -6  17   2       13.51       29.47     13.30 o 
  -5  17   2      305.79      296.85     21.91 o 
  -4  17   2     1048.95     1003.77     42.14 o 
  -3  17   2      137.12      124.86     12.42 o 
  -2  17   2       97.16       94.99     11.50 o 
  -1  17   2      403.81      382.07     18.69 o 
   0  17   2      545.81      497.08     20.47 o 
   1  17   2      546.68      537.93     20.77 o 
   2  17   2      831.14      743.11     41.21 o 
   3  17   2      172.25      164.82     21.69 o 
   4  17   2       37.27       54.82     14.85 o 
   5  17   2      282.16      291.85     30.37 o 
   6  17   2        2.83       30.48     16.00 o 
   7  17   2       23.68       10.06     15.95 o 
  -8  18   2       20.65       24.70     16.82 o 
  -7  18   2      157.68      175.22     25.22 o 
  -6  18   2       15.72       17.42     13.38 o 
  -5  18   2       42.68       35.33     11.87 o 
  -4  18   2       99.87      104.21     14.85 o 
  -3  18   2      298.45      259.43     16.86 o 
  -2  18   2      222.84      228.09     15.88 o 
  -1  18   2       97.02      101.97     11.32 o 
   0  18   2      335.79      316.07     17.36 o 
   1  18   2      954.56      935.35     27.81 o 
   2  18   2      322.82      321.62     29.02 o 
   3  18   2      129.43      120.68     19.64 o 
   4  18   2       70.66       73.94     16.44 o 
   5  18   2       51.34       63.25     17.45 o 
   6  18   2       58.34       61.20     19.61 o 
   7  18   2       10.66       34.98     18.84 o 
  -8  19   2        6.37       14.34     19.56 o 
  -7  19   2       77.90      109.23     21.05 o 
  -6  19   2       91.44       88.37     18.24 o 
  -5  19   2      135.26      139.39     17.00 o 
  -4  19   2      302.79      302.17     22.29 o 
  -3  19   2       19.30       29.39      8.77 o 
  -2  19   2      240.62      246.84     16.74 o 
  -1  19   2      186.31      179.98     14.24 o 
   0  19   2      164.96      163.09     13.84 o 
   1  19   2      132.44      137.50     12.59 o 
   2  19   2      521.22      512.81     36.44 o 
   3  19   2       76.01       75.61     18.00 o 
   4  19   2       44.38       69.88     26.26 o 
   5  19   2       53.34       70.22     23.73 o 
   6  19   2      104.14      108.81     22.59 o 
  -8  20   2        5.23        5.61     19.53 o 
  -7  20   2        1.47       15.70     14.63 o 
  -6  20   2      153.39      171.00     24.28 o 
  -5  20   2        2.06       -1.45     12.38 o 
  -4  20   2       17.69       12.65     10.13 o 
  -3  20   2      418.52      416.75     21.73 o 
  -2  20   2      109.39      113.21     12.65 o 
  -1  20   2      288.16      276.19     17.42 o 
   0  20   2       74.54       76.73     10.42 o 
   1  20   2       77.20       86.77     11.06 o 
   2  20   2       22.95       88.93     29.85 o 
   3  20   2       24.27       45.27     14.19 o 
   4  20   2       75.11       88.27     18.84 o 
   5  20   2       59.02      104.44     24.77 o 
   6  20   2       70.37       74.98     21.23 o 
  -7  21   2       58.86       53.91     22.67 o 
  -6  21   2        1.06        9.49     13.01 o 
  -5  21   2       46.07       48.51     15.99 o 
  -4  21   2       40.41       28.43     10.95 o 
  -3  21   2      234.39      214.84     18.10 o 
  -2  21   2       32.43       33.29      9.24 o 
  -1  21   2      300.92      279.43     17.75 o 
   0  21   2       84.34       84.26     10.92 o 
   1  21   2        3.32       10.98     10.72 o 
   2  21   2      120.04      117.89     19.45 o 
   3  21   2        5.93        9.42     12.90 o 
   4  21   2        9.73       23.74     13.67 o 
   5  21   2       23.15       42.92     17.02 o 
   6  21   2       78.64      117.54     25.70 o 
  -7  22   2        7.19       36.35     17.90 o 
  -6  22   2       99.68      126.41     22.65 o 
  -5  22   2      105.17       82.55     18.23 o 
  -4  22   2       79.41       71.67     13.94 o 
  -3  22   2        0.06       -2.11      8.11 o 
  -2  22   2       24.09       28.95      8.81 o 
  -1  22   2       72.49       72.99     11.16 o 
   0  22   2       81.03       84.89     11.27 o 
   1  22   2        7.67       18.50      8.52 o 
   2  22   2      140.85      132.79     21.49 o 
   3  22   2       27.77       42.19     16.04 o 
   4  22   2      103.60       90.24     21.01 o 
   5  22   2       28.84       39.45     24.48 o 
   6  22   2       67.49       47.93     23.82 o 
  -7  23   2       27.63       52.62     21.25 o 
  -6  23   2        8.85        5.53     16.07 o 
  -5  23   2       64.18       69.72     18.32 o 
  -4  23   2       43.42       44.01     12.77 o 
  -3  23   2       10.43       24.62      9.33 o 
  -2  23   2       10.24       17.21      8.62 o 
  -1  23   2      182.71      171.52     15.15 o 
   0  23   2      179.63      156.50     13.91 o 
   1  23   2       76.92       90.30     14.28 o 
   2  23   2       58.16       61.34     17.08 o 
   3  23   2       12.14       15.92     14.29 o 
   4  23   2       27.76       47.78     17.01 o 
   5  23   2       25.78       12.64     16.89 o 
  -6  24   2       92.55      119.19     23.97 o 
  -5  24   2        7.62       14.03     14.83 o 
  -4  24   2       45.26       36.25     15.23 o 
  -3  24   2       29.81       27.98      9.99 o 
  -2  24   2       45.06       43.66     10.03 o 
  -1  24   2        9.71        8.82      8.85 o 
   0  24   2      127.03      119.50     13.43 o 
   1  24   2      254.16      223.89     20.63 o 
   2  24   2      158.66      158.96     24.37 o 
   3  24   2       56.66       75.83     18.54 o 
   4  24   2       76.52       79.04     21.09 o 
   5  24   2       48.11       36.29     21.01 o 
  -6  25   2       26.57       32.89     19.56 o 
  -5  25   2       18.51       29.08     16.64 o 
  -4  25   2       61.85       76.98     18.68 o 
  -3  25   2        0.22       14.89      9.84 o 
  -2  25   2       33.82       32.43     10.31 o 
  -1  25   2       59.32       80.86     12.76 o 
   0  25   2      303.99      284.73     22.98 o 
   1  25   2       13.22       33.27     10.97 o 
   2  25   2       27.51       39.78     22.25 o 
   3  25   2       21.06       36.49     23.93 o 
   4  25   2        3.46       18.21     17.03 o 
  -5  26   2       14.24       10.30     16.37 o 
  -4  26   2        5.80       14.40     15.85 o 
  -3  26   2       44.88       66.85     12.28 o 
  -2  26   2       90.69       73.45     12.64 o 
  -1  26   2       40.25       60.45     11.47 o 
   0  26   2       37.30       47.10     12.46 o 
   1  26   2      182.91      166.66     24.03 o 
   2  26   2      183.94      187.76     26.36 o 
   3  26   2        2.68       14.84     15.87 o 
   4  26   2       24.96       32.55     19.67 o 
  -5  27   2       61.97       46.07     20.97 o 
  -4  27   2       66.64       74.64     19.91 o 
  -3  27   2       10.41       16.84     10.49 o 
  -2  27   2       18.11       27.61     10.76 o 
  -1  27   2       90.31      104.33     19.31 o 
   0  27   2      126.57      116.13     16.26 o 
   1  27   2       75.07       64.60     32.75 o 
   2  27   2       32.89       25.01     16.06 o 
   3  27   2       68.22       59.92     19.54 o 
  -4  28   2       37.66       45.40     18.72 o 
  -3  28   2       66.41       60.96     18.52 o 
  -2  28   2       55.86       67.26     15.12 o 
  -1  28   2       13.15       12.70     10.42 o 
   0  28   2      143.56      160.19     19.51 o 
   1  28   2       45.10       51.75     23.60 o 
   2  28   2       27.41       30.68     18.04 o 
   3  28   2       67.79       56.34     22.52 o 
  -3  29   2       41.82       48.35     18.70 o 
  -2  29   2       86.21      101.01     15.02 o 
  -1  29   2       55.43       62.22     14.93 o 
   0  29   2        1.15       22.91     13.62 o 
   1  29   2       50.96       55.80     21.17 o 
   2  29   2      167.84      140.84     28.82 o 
  -2  30   2       26.92       43.54     13.85 o 
  -1  30   2       33.38       33.70     15.43 o 
   0  30   2       22.51       25.04     14.86 o 
   1  30   2       80.21       78.44     23.04 o 
  -4 -28   3       23.21       20.01     48.54 o 
  -5 -27   3       10.04       36.84     49.46 o 
  -4 -27   3       41.10       41.30     40.94 o 
   1 -27   3       43.94       43.49     40.83 o 
  -5 -26   3       80.24      121.64     44.70 o 
  -4 -26   3       59.80       70.95     40.72 o 
   2 -26   3        4.07       -2.23     35.15 o 
   3 -26   3       28.51       10.83     42.40 o 
  -6 -25   3        0.33       32.57     45.26 o 
  -5 -25   3       35.44       85.75     38.09 o 
  -4 -25   3      146.80      135.26     44.62 o 
   1 -25   3       33.38        9.84     27.31 o 
   2 -25   3       47.83       63.25     33.78 o 
   3 -25   3      167.81      167.60     50.96 o 
   4 -25   3       32.84       43.99     43.40 o 
  -6 -24   3       11.51       17.36     37.69 o 
  -5 -24   3       49.97       92.43     37.85 o 
  -4 -24   3        6.53      -18.18     24.30 o 
   1 -24   3       46.25       51.29     32.31 o 
   2 -24   3        0.79       45.53     35.65 o 
   3 -24   3       21.91        6.46     35.95 o 
   4 -24   3       74.42       76.87     43.09 o 
  -7 -23   3      268.35      392.19     78.54 o 
  -6 -23   3        3.52        0.37     33.56 o 
  -5 -23   3       78.02       78.23     38.10 o 
  -4 -23   3       61.29       45.03     35.71 o 
   1 -23   3       79.25       77.99     34.57 o 
   2 -23   3       19.84       60.58     32.13 o 
   3 -23   3       99.73      100.30     37.47 o 
   4 -23   3       23.30       45.10     36.08 o 
   5 -23   3       11.93        6.76     36.52 o 
  -7 -22   3      115.75       93.17     41.77 o 
  -6 -22   3      168.76      237.18     55.12 o 
  -5 -22   3       77.85      118.33     40.48 o 
  -4 -22   3       27.03       78.51     35.38 o 
   1 -22   3       37.63       66.20     31.62 o 
   2 -22   3       32.98       21.24     28.21 o 
   3 -22   3      202.96      211.55     45.06 o 
   4 -22   3       48.22       47.37     38.30 o 
   5 -22   3       19.49       34.81     34.08 o 
  -7 -21   3      187.31      188.10     52.00 o 
  -6 -21   3       29.71       47.62     36.11 o 
  -5 -21   3      155.80      158.45     43.27 o 
  -4 -21   3       37.71       38.81     30.56 o 
   1 -21   3       36.89       27.16     25.00 o 
   2 -21   3      172.48      219.09     42.40 o 
   3 -21   3       28.06       17.29     26.92 o 
   4 -21   3       40.21       34.76     29.96 o 
   5 -21   3       68.36       66.26     36.89 o 
  -8 -20   3       25.65       15.60     21.27 o 
  -7 -20   3        4.99       26.89     19.80 o 
  -6 -20   3      184.53      232.26     29.20 o 
  -5 -20   3      157.32      170.80     42.15 o 
  -4 -20   3      132.99      131.27     35.07 o 
   1 -20   3      338.47      305.12     42.53 o 
   2 -20   3       91.87      104.11     32.66 o 
   3 -20   3       61.76       99.56     33.03 o 
   4 -20   3       61.67       68.35     24.59 o 
   5 -20   3       75.99       99.82     22.55 o 
   6 -20   3       52.63       42.53     21.86 o 
  -8 -19   3       10.04       26.71     18.91 o 
  -7 -19   3      148.22      165.16     26.12 o 
  -6 -19   3       40.40       38.65     16.30 o 
  -5 -19   3      116.07      106.32     19.71 o 
  -4 -19   3      269.46      336.21     51.59 o 
   1 -19   3        9.15       -0.61     19.01 o 
   2 -19   3       33.14       56.87     16.41 o 
   3 -19   3       62.31       75.21     20.13 o 
   4 -19   3       37.16       38.69     18.06 o 
   5 -19   3        4.69       13.54     17.49 o 
   6 -19   3        7.42       46.39     20.49 o 
  -8 -18   3       14.00       -8.87     20.40 o 
  -7 -18   3      227.28      236.22     29.32 o 
  -6 -18   3       17.50        3.39     14.30 o 
  -5 -18   3       78.58       86.40     17.18 o 
  -4 -18   3       37.22       36.73     25.71 o 
   1 -18   3      777.05      738.43     36.14 o 
   2 -18   3      158.61      153.31     21.04 o 
   3 -18   3      219.96      182.66     23.69 o 
   4 -18   3       70.03       67.08     19.07 o 
   5 -18   3       20.74       39.75     17.21 o 
   6 -18   3       85.06       94.75     23.59 o 
  -9 -17   3       57.74       59.55     24.57 o 
  -8 -17   3      185.37      172.08     28.25 o 
  -7 -17   3       20.47       39.30     16.08 o 
  -6 -17   3      121.40       97.16     19.74 o 
  -5 -17   3       95.18       93.73     17.67 o 
  -4 -17   3      433.58      413.75     51.89 o 
   0 -17   3      257.66      241.70     26.77 o 
   1 -17   3      103.60       85.51     21.21 o 
   2 -17   3       69.74       50.54     20.27 o 
   3 -17   3       14.13       33.23     15.11 o 
   4 -17   3        3.94       27.00     15.78 o 
   5 -17   3      339.49      332.41     34.17 o 
   6 -17   3       75.88       97.58     24.39 o 
  -9 -16   3       41.86       68.86     26.38 o 
  -8 -16   3       19.45       18.93     16.04 o 
  -7 -16   3       56.43       66.88     17.61 o 
  -6 -16   3       81.89       80.63     17.50 o 
  -5 -16   3      126.34      113.23     19.54 o 
  -4 -16   3        4.86       19.85     23.60 o 
  -2 -16   3      203.58      235.19     21.40 o 
  -1 -16   3        5.59        2.64     11.82 o 
   0 -16   3      321.79      306.77     28.98 o 
   1 -16   3      566.05      299.98    261.54 o 
   2 -16   3      460.23      408.02     29.24 o 
   3 -16   3       44.32       53.78     16.20 o 
   4 -16   3      195.60      169.17     24.17 o 
   5 -16   3      102.05      109.33     21.42 o 
   6 -16   3        1.55        2.13     15.60 o 
   7 -16   3       32.88       52.69     23.00 o 
  -9 -15   3        2.29        8.88     18.80 o 
  -8 -15   3       60.12       73.53     21.04 o 
  -7 -15   3        9.62        4.83     12.64 o 
  -6 -15   3       11.68       13.57     11.94 o 
  -5 -15   3       43.70       28.32     14.75 o 
  -4 -15   3       83.63       87.31     27.61 o 
  -2 -15   3       89.88       94.05     16.33 o 
  -1 -15   3      236.42      245.87     22.82 o 
   0 -15   3      256.15      241.20     26.09 o 
   1 -15   3        6.46       -0.41      8.54 o 
   2 -15   3      206.80      201.40     26.14 o 
   3 -15   3      265.22      230.85     24.87 o 
   4 -15   3       21.67       15.72     15.04 o 
   5 -15   3       51.74       61.62     17.93 o 
   6 -15   3      107.03      122.44     25.66 o 
   7 -15   3       23.96       50.26     31.99 o 
  -9 -14   3        6.16       27.68     18.34 o 
  -8 -14   3      130.60      144.66     24.98 o 
  -7 -14   3       71.00       63.30     18.48 o 
  -6 -14   3      204.79      182.68     35.93 o 
  -5 -14   3      417.98      412.97     30.55 o 
  -4 -14   3       55.76       51.91     13.46 o 
  -2 -14   3       58.54       77.94     15.44 o 
  -1 -14   3       47.95       48.51     13.81 o 
   0 -14   3      232.24      244.40     24.87 o 
   1 -14   3      430.81      286.22    148.48 o 
   2 -14   3      126.82      145.34     19.01 o 
   3 -14   3     1212.76     1136.00     57.38 o 
   4 -14   3      238.74      218.33     25.42 o 
   5 -14   3      114.88      138.52     23.26 o 
   6 -14   3       15.62       26.25     19.00 o 
   7 -14   3       33.67       50.73     27.08 o 
  -9 -13   3       59.51       67.73     20.93 o 
  -8 -13   3      120.95      119.31     22.82 o 
  -7 -13   3      262.41      254.49     27.37 o 
  -6 -13   3      151.32      137.51     19.60 o 
  -5 -13   3      226.40      211.65     22.89 o 
  -4 -13   3      132.34      132.10     17.27 o 
  -2 -13   3      275.73      317.60     24.64 o 
  -1 -13   3      242.51      263.31     22.53 o 
   0 -13   3        3.55       18.12     13.36 o 
   1 -13   3       31.41       29.13     11.47 o 
   2 -13   3       93.80       72.43     14.88 o 
   3 -13   3      259.70      227.72     24.15 o 
   4 -13   3      559.42      486.54     57.59 o 
   5 -13   3       36.56       37.55     20.82 o 
   6 -13   3       41.96       56.88     19.68 o 
   7 -13   3       11.72       21.75     18.27 o 
  -9 -12   3       10.39       11.61     22.12 o 
  -8 -12   3       29.30       39.80     16.77 o 
  -7 -12   3       33.46       24.50     12.76 o 
  -6 -12   3      155.31      156.80     21.24 o 
  -5 -12   3      300.36      286.08     25.24 o 
  -4 -12   3        5.59       16.82     10.49 o 
  -1 -12   3      449.76      581.39     32.31 o 
   0 -12   3        2.60        2.53     11.85 o 
   1 -12   3      177.78      175.88     16.60 o 
   2 -12   3      271.38      204.28     45.93 o 
   3 -12   3     1437.41     1348.97     51.48 o 
   4 -12   3      572.40      562.73     37.39 o 
   5 -12   3      162.65      148.58     22.77 o 
   6 -12   3       26.91       47.94     18.43 o 
   7 -12   3       22.39       14.50     16.87 o 
 -10 -11   3        2.65        7.04     23.10 o 
  -9 -11   3       47.38       58.00     20.54 o 
  -8 -11   3      123.54      173.72     33.61 o 
  -7 -11   3       20.95       19.66     15.56 o 
  -6 -11   3       89.96       83.45     16.29 o 
  -5 -11   3      200.65      185.64     20.69 o 
  -4 -11   3      300.22      239.64     42.51 o 
  -1 -11   3     1398.14     1644.95     53.41 o 
   0 -11   3      108.97      141.23     18.92 o 
   1 -11   3       88.93       66.64     17.82 o 
   2 -11   3        4.65        4.46     10.18 o 
   3 -11   3      697.35      665.02     45.60 o 
   4 -11   3       81.22       88.50     18.77 o 
   5 -11   3       98.87      107.08     20.51 o 
   6 -11   3       46.64       79.85     20.37 o 
   7 -11   3       20.50       34.90     20.50 o 
 -10 -10   3       21.28       32.74     21.75 o 
  -9 -10   3       87.01      107.56     23.14 o 
  -8 -10   3       15.20        0.70     13.04 o 
  -7 -10   3       67.97       58.58     16.29 o 
  -6 -10   3      212.19      193.29     22.89 o 
  -5 -10   3       19.64       20.93     11.41 o 
  -4 -10   3       22.97       18.25     10.53 o 
  -1 -10   3      716.68      820.95     38.02 o 
   0 -10   3      597.41      557.87     37.21 o 
   1 -10   3      278.37      306.68     23.74 o 
   2 -10   3      282.31      136.82    136.30 o 
   3 -10   3       74.89       74.24     16.73 o 
   4 -10   3        6.15        6.93     13.38 o 
   5 -10   3       23.81       35.68     15.25 o 
   6 -10   3       56.28       49.75     17.49 o 
   7 -10   3      112.75      133.31     24.48 o 
 -10  -9   3      157.40      172.89     30.54 o 
  -9  -9   3       58.03       65.62     20.73 o 
  -8  -9   3      182.81      178.34     28.14 o 
  -7  -9   3      295.70      291.47     28.61 o 
  -6  -9   3      367.55      337.73     27.83 o 
  -5  -9   3      353.31      290.54     37.93 o 
  -4  -9   3      226.52      198.38     18.42 o 
  -1  -9   3      676.35      688.67     34.69 o 
   0  -9   3      371.78      375.86     18.27 o 
   1  -9   3       23.32       37.17      9.56 o 
   2  -9   3       64.30       19.18     27.79 o 
   3  -9   3      354.44      330.73     26.25 o 
   4  -9   3      620.83      600.71     37.51 o 
   5  -9   3      106.18      105.34     20.47 o 
   6  -9   3       65.44       95.46     20.69 o 
   7  -9   3      107.87      123.90     23.18 o 
   8  -9   3       70.36       86.80     26.32 o 
 -10  -8   3       50.13       68.41     21.99 o 
  -9  -8   3      147.69      154.46     25.83 o 
  -8  -8   3       63.44       68.94     16.46 o 
  -7  -8   3      147.47      142.43     23.37 o 
  -6  -8   3      154.42      146.99     19.32 o 
  -5  -8   3       32.06       23.80     10.22 o 
  -4  -8   3      218.53      210.93     18.36 o 
  -3  -8   3      103.83       92.46     18.83 o 
  -1  -8   3      542.73      653.28     34.12 o 
   0  -8   3     1584.27     1509.65     52.32 o 
   1  -8   3     1266.60     1263.34     36.12 o 
   2  -8   3      404.49      178.24    184.09 o 
   3  -8   3      121.39      119.86     16.95 o 
   4  -8   3      200.19      200.92     24.07 o 
   5  -8   3       60.06       48.58     16.62 o 
   6  -8   3      141.21      139.22     22.11 o 
   7  -8   3      253.63      268.06     32.46 o 
   8  -8   3       54.44       66.17     30.49 o 
 -10  -7   3       49.55       55.15     22.53 o 
  -9  -7   3        0.21        2.09     13.89 o 
  -8  -7   3       15.60       26.84     13.69 o 
  -7  -7   3      105.83       93.20     17.12 o 
  -6  -7   3       88.50       77.03     15.89 o 
  -5  -7   3      371.74      367.57     25.59 o 
  -4  -7   3      504.05      453.20     25.68 o 
  -3  -7   3      385.37      328.27     29.62 o 
   0  -7   3      621.91      612.41     20.84 o 
   1  -7   3       16.64       13.22     14.22 o 
   2  -7   3      121.78       47.49     58.85 o 
   3  -7   3       64.13       91.21     15.55 o 
   4  -7   3      166.93      159.22     21.09 o 
   5  -7   3       46.34       37.19     15.49 o 
   6  -7   3      146.87      160.62     24.03 o 
   7  -7   3       13.51       18.70     15.83 o 
   8  -7   3       31.11       22.49     19.00 o 
 -10  -6   3       12.92       29.30     19.16 o 
  -9  -6   3       96.68       98.60     21.60 o 
  -8  -6   3       65.94       75.25     16.50 o 
  -7  -6   3       36.41       24.76     13.31 o 
  -6  -6   3       32.72       38.31     12.95 o 
  -5  -6   3      354.63      301.30     22.98 o 
  -4  -6   3      151.45      164.26     17.93 o 
  -3  -6   3     1066.32      973.26     47.42 o 
   0  -6   3      117.20      115.42      9.60 o 
   1  -6   3     1513.17     1609.19     38.84 o 
   2  -6   3      306.33      166.79    178.52 o 
   3  -6   3      606.91      558.28    138.02 o 
   4  -6   3      396.10      375.43     29.07 o 
   5  -6   3      729.09      714.01     42.44 o 
   6  -6   3      358.09      313.93     31.23 o 
   7  -6   3       29.97       43.54     17.58 o 
   8  -6   3       42.95       32.08     18.49 o 
 -10  -5   3       58.10       64.47     19.28 o 
  -9  -5   3       87.96       80.00     19.87 o 
  -8  -5   3       65.30       54.65     14.78 o 
  -7  -5   3       61.99       47.64     14.65 o 
  -6  -5   3      193.75      210.41     21.99 o 
  -5  -5   3       47.70       43.73     11.14 o 
  -4  -5   3      504.39      469.66     24.85 o 
  -3  -5   3      236.00      191.38     21.85 o 
   0  -5   3       73.53       76.61      5.86 o 
   1  -5   3     1459.73     1554.08     21.51 o 
   2  -5   3     1220.09      536.52    601.39 o 
   3  -5   3       79.96       70.29     14.04 o 
   4  -5   3        0.69        1.27     11.37 o 
   5  -5   3      572.42      567.98     37.61 o 
   6  -5   3      244.62      245.73     28.65 o 
   7  -5   3       28.94       31.11     15.12 o 
   8  -5   3       14.48       34.46     18.89 o 
 -10  -4   3       11.09       16.39     17.35 o 
  -9  -4   3      269.94      264.64     43.53 o 
  -8  -4   3      195.91      178.85     23.32 o 
  -7  -4   3      182.56      168.69     22.23 o 
  -6  -4   3       34.89       39.70     12.28 o 
  -5  -4   3      511.92      448.32     49.55 o 
  -4  -4   3      202.29      215.06     17.45 o 
  -3  -4   3     1856.38     1656.85     57.16 o 
   0  -4   3       42.47       45.87      5.05 o 
   1  -4   3      517.99      539.35     21.37 o 
   2  -4   3       77.93       25.83     33.15 o 
   3  -4   3       37.29       38.20     11.58 o 
   4  -4   3     1380.53     1343.07     70.91 o 
   5  -4   3       25.13       29.83     20.87 o 
   6  -4   3       15.22       25.21     14.33 o 
   7  -4   3       58.86       78.51     20.02 o 
   8  -4   3       26.60       34.87     19.42 o 
 -10  -3   3       44.96       52.83     19.43 o 
  -9  -3   3        9.84       17.19     14.78 o 
  -8  -3   3     1391.19     1470.99     97.91 o 
  -7  -3   3      630.46      621.99     38.37 o 
  -6  -3   3       12.82        9.98     10.28 o 
  -5  -3   3      134.99      132.20     15.81 o 
  -4  -3   3      606.36      589.84     27.24 o 
  -3  -3   3      667.00      632.56     34.68 o 
   0  -3   3      160.91      169.12      7.94 o 
   1  -3   3     3164.24     3294.56    145.42 o 
   2  -3   3      276.46      267.04     31.95 o 
   3  -3   3      313.26      323.23     13.14 o 
   4  -3   3      368.65      308.88     26.21 o 
   5  -3   3       12.51       13.50     12.84 o 
   6  -3   3       54.17       41.20     16.10 o 
   7  -3   3        8.46       37.18     16.37 o 
   8  -3   3       16.43       36.63     19.77 o 
 -10  -2   3      111.69      100.85     24.33 o 
  -9  -2   3       47.67       37.73     15.92 o 
  -8  -2   3       54.58       64.07     25.30 o 
  -7  -2   3        9.62       15.27     11.01 o 
  -6  -2   3        5.25       -0.62      8.88 o 
  -5  -2   3       50.86       53.76     11.93 o 
  -4  -2   3       11.20       21.15      8.85 o 
  -3  -2   3      201.67      239.90     20.94 o 
  -2  -2   3     3766.19     3284.15     62.08 o 
  -1  -2   3     1484.76     1511.66     41.23 o 
   0  -2   3      523.94      522.20     18.58 o 
   1  -2   3      349.31      354.61     11.99 o 
   2  -2   3     3015.63     3404.95    123.99 o 
   3  -2   3       25.17       32.46      6.52 o 
   4  -2   3      539.53      548.77     34.02 o 
   5  -2   3       33.60       27.82     14.04 o 
   6  -2   3        0.55        4.14     14.07 o 
   7  -2   3       87.71       83.70     19.89 o 
   8  -2   3       57.17       71.88     29.75 o 
 -10  -1   3       93.10      116.24     24.16 o 
  -9  -1   3      184.41      202.79     26.85 o 
  -8  -1   3       78.12       89.84     18.12 o 
  -7  -1   3       25.53       31.02     12.89 o 
  -6  -1   3       11.36       16.70     10.05 o 
  -5  -1   3      554.08      491.94     27.39 o 
  -4  -1   3     1210.51     1228.09     37.75 o 
  -3  -1   3      489.60      503.02     29.40 o 
  -2  -1   3     2019.56     1929.26     78.08 o 
  -1  -1   3      256.55      273.99      8.28 o 
   0  -1   3       64.87       58.95      5.54 o 
   1  -1   3      470.89      464.20     16.43 o 
   2  -1   3      549.61      535.21     17.28 o 
   3  -1   3      170.63      184.88     11.98 o 
   4  -1   3      186.28      181.87     13.40 o 
   5  -1   3      220.20      221.27     24.95 o 
   6  -1   3      103.97      121.36     35.01 o 
   7  -1   3       82.07      106.29     23.41 o 
   8  -1   3       61.43       93.19     22.78 o 
 -10   0   3       67.66       70.54     16.24 o 
  -9   0   3       15.65       34.52     11.93 o 
  -8   0   3       31.41       36.02     14.73 o 
  -7   0   3        0.68       11.18     11.71 o 
  -6   0   3      480.56      414.14     50.13 o 
  -5   0   3       46.98       56.60     11.43 o 
  -4   0   3      363.98      357.76     20.90 o 
  -3   0   3      191.40      183.35     13.11 o 
  -2   0   3     3075.83     2986.79    139.53 o 
  -1   0   3       29.61       25.31      4.10 o 
   0   0   3        2.30        0.33      3.47 o 
   1   0   3       94.25       84.33      7.08 o 
   2   0   3      117.39      135.20     10.37 o 
   3   0   3       93.88      101.60      9.99 o 
   4   0   3       37.02       36.67      8.79 o 
   5   0   3       11.28        1.63     12.70 o 
   6   0   3       78.08       89.48     19.36 o 
   7   0   3       91.91      113.43     21.61 o 
   8   0   3       55.00       46.81     19.33 o 
 -10   1   3       92.62      127.16     19.69 o 
  -9   1   3      184.25      150.29     18.48 o 
  -8   1   3       77.56       80.35     13.64 o 
  -7   1   3       28.11       30.16     10.40 o 
  -6   1   3       11.22        0.40     15.53 o 
  -5   1   3      557.89      543.67     22.75 o 
  -4   1   3     1211.22     1236.57     30.27 o 
  -3   1   3      482.51      485.44     20.25 o 
  -2   1   3     2031.04     2077.44     44.68 o 
  -1   1   3      269.10      240.48     14.47 o 
   0   1   3       69.41       72.50      6.27 o 
   1   1   3      475.24      304.23    132.66 o 
   2   1   3      541.09      528.49     18.73 o 
   3   1   3      165.74      172.26     12.51 o 
   4   1   3      186.47      168.42     14.55 o 
   5   1   3      217.46      205.79     24.29 o 
   6   1   3      105.93      110.47     19.47 o 
   7   1   3       82.98       99.39     31.23 o 
   8   1   3       60.65       65.18     20.06 o 
 -10   2   3      109.09      101.19     23.02 o 
  -9   2   3       50.15       69.16     13.98 o 
  -8   2   3       53.32       60.50     12.39 o 
  -7   2   3       10.04       11.45      8.55 o 
  -6   2   3        4.04       11.31      7.97 o 
  -5   2   3       51.81       50.95      9.00 o 
  -4   2   3       11.11        9.27      6.63 o 
  -3   2   3      203.27      243.65     14.80 o 
  -2   2   3     3729.96     3886.51    109.45 o 
  -1   2   3     1485.46     1446.10    109.17 o 
   0   2   3      514.55      515.46     18.76 o 
   1   2   3      360.06      333.84     13.68 o 
   2   2   3     3002.03     3369.72     47.69 o 
   3   2   3       27.38       24.64      7.64 o 
   4   2   3      531.32      504.09     22.92 o 
   5   2   3       33.97       34.98     10.74 o 
   6   2   3        0.62        6.05     12.23 o 
   7   2   3       84.00       89.74     18.69 o 
   8   2   3       59.57      114.46     22.12 o 
 -10   3   3       43.26       39.51     18.82 o 
  -9   3   3       10.07       24.97     12.17 o 
  -8   3   3     1400.99     1313.58     44.95 o 
  -7   3   3      639.14      672.16     30.04 o 
  -6   3   3       12.94        7.13      7.67 o 
  -5   3   3      139.63      125.61     12.31 o 
  -4   3   3      609.51      604.47     43.09 o 
  -3   3   3      664.12      657.03     23.33 o 
  -2   3   3      461.61      489.88     24.99 o 
  -1   3   3     1345.87     1394.30    118.91 o 
   0   3   3      160.84      110.53     56.57 o 
   1   3   3     3176.86     3274.43     85.65 o 
   2   3   3      281.77      270.95     14.80 o 
   3   3   3      306.24      301.95     17.19 o 
   4   3   3      368.93      358.19     20.40 o 
   5   3   3       12.47        6.68      8.92 o 
   6   3   3       50.46       49.35     15.00 o 
   7   3   3        8.69       18.15     14.50 o 
   8   3   3       16.28       14.38     17.19 o 
 -10   4   3       11.95        0.38     17.19 o 
  -9   4   3      275.81      257.88     22.83 o 
  -8   4   3      198.68      217.85     20.09 o 
  -7   4   3      184.81      175.86     17.75 o 
  -6   4   3       38.63       36.18      9.13 o 
  -5   4   3      519.98      503.98     21.73 o 
  -4   4   3      202.71      214.64     17.31 o 
  -3   4   3     1854.24     1777.75    188.58 o 
  -2   4   3      287.68      265.93      9.68 o 
  -1   4   3     1275.11      714.08    681.21 o 
   0   4   3       46.31       45.15      6.51 o 
   1   4   3      504.82      526.70     18.15 o 
   2   4   3       77.18       83.44      9.73 o 
   3   4   3       39.62       33.09      8.64 o 
   4   4   3     1372.95     1353.34     38.14 o 
   5   4   3       26.88       27.53     10.74 o 
   6   4   3       15.39       11.39     12.58 o 
   7   4   3       56.20       79.83     19.38 o 
   8   4   3       27.87       44.62     18.21 o 
 -10   5   3       60.02       74.61     19.70 o 
  -9   5   3       87.30      115.11     16.93 o 
  -8   5   3       65.47       57.18     12.89 o 
  -7   5   3       61.14       56.11     11.36 o 
  -6   5   3      192.64      176.55     16.00 o 
  -5   5   3       50.67       40.75      8.43 o 
  -4   5   3      487.48      512.78     24.90 o 
  -3   5   3      240.07      207.95     49.13 o 
  -2   5   3       55.73       50.97      5.36 o 
  -1   5   3      475.66      464.77     23.99 o 
   0   5   3       70.00       75.68      7.86 o 
   1   5   3     1460.97     1472.61     30.49 o 
   2   5   3     1217.21     1247.31     30.99 o 
   3   5   3       84.25       93.36     11.82 o 
   4   5   3        0.68       -3.03      8.89 o 
   5   5   3      565.29      519.27     26.43 o 
   6   5   3      240.64      241.05     27.08 o 
   7   5   3       28.30       42.66     16.30 o 
   8   5   3       15.01       21.56     16.89 o 
 -10   6   3       12.08       15.42     16.33 o 
  -9   6   3       95.51       96.57     16.14 o 
  -8   6   3       65.89       51.62     11.96 o 
  -7   6   3       35.18       38.92     10.54 o 
  -6   6   3       30.54       35.36      9.45 o 
  -5   6   3      345.62      360.07     18.64 o 
  -4   6   3      151.50      150.92     14.31 o 
  -3   6   3     1084.54     1028.65    130.55 o 
  -2   6   3     1037.80     1073.41     64.39 o 
  -1   6   3     1151.13     1256.79     45.74 o 
   0   6   3      123.14      125.40      9.87 o 
   1   6   3     1506.61     1557.13     32.24 o 
   2   6   3      310.46      408.33     49.40 o 
   3   6   3      609.87      621.30     25.24 o 
   4   6   3      399.13      382.52     22.22 o 
   5   6   3      726.31      663.77     30.20 o 
   6   6   3      361.17      360.73     24.61 o 
   7   6   3       31.82       53.82     17.63 o 
   8   6   3       41.49       54.65     20.44 o 
 -10   7   3       50.44      103.05     34.37 o 
  -9   7   3        0.23       16.88     14.22 o 
  -8   7   3       14.89       28.06     10.71 o 
  -7   7   3      102.96      107.40     13.96 o 
  -6   7   3       88.55       91.37     12.17 o 
  -5   7   3      377.05      418.25     44.21 o 
  -4   7   3      511.27      482.90     56.00 o 
  -3   7   3      390.38      404.66     78.12 o 
  -2   7   3       81.88       81.80      7.83 o 
  -1   7   3      201.67      238.00     18.72 o 
   0   7   3      613.94      381.67    195.34 o 
   1   7   3       16.00        7.68      5.48 o 
   2   7   3      127.06      129.63     12.17 o 
   3   7   3       62.98       89.19     11.78 o 
   4   7   3      166.71      149.34     15.49 o 
   5   7   3       45.96       43.63     12.48 o 
   6   7   3      153.25      135.53     16.83 o 
   7   7   3       13.65       25.76     16.36 o 
   8   7   3       32.31       26.56     17.92 o 
 -10   8   3       50.86       74.71     21.50 o 
  -9   8   3      145.83      189.50     25.67 o 
  -8   8   3       62.77       84.87     14.22 o 
  -7   8   3      144.24      124.19     16.92 o 
  -6   8   3      157.90      142.10     14.35 o 
  -5   8   3       29.71       22.91      9.92 o 
  -4   8   3      216.59      236.23     17.83 o 
  -3   8   3      100.26       97.14     17.64 o 
  -2   8   3     2066.19     2160.68     40.06 o 
  -1   8   3      542.21      532.09     16.88 o 
   0   8   3     1586.55     1737.87     84.39 o 
   1   8   3     1271.84     1265.93     30.22 o 
   2   8   3      409.71      243.05    130.29 o 
   3   8   3      121.46      127.50     13.89 o 
   4   8   3      209.55      176.73     16.70 o 
   5   8   3       59.34       57.35     12.11 o 
   6   8   3      141.17      146.20     16.89 o 
   7   8   3      255.18      285.72     30.47 o 
   8   8   3       55.00       99.47     23.80 o 
 -10   9   3      156.21      173.54     26.83 o 
  -9   9   3       58.51       52.26     17.27 o 
  -8   9   3      178.13      148.56     22.70 o 
  -7   9   3      290.70      277.78     20.17 o 
  -6   9   3      369.03      364.34     21.10 o 
  -5   9   3      350.44      338.67     23.90 o 
  -4   9   3      229.32      226.34     34.57 o 
  -3   9   3      139.21      164.32     11.82 o 
  -2   9   3      891.39      897.84     32.54 o 
  -1   9   3      672.06      549.01     33.03 o 
   0   9   3      380.71      429.32     42.39 o 
   1   9   3       22.39       29.94      7.47 o 
   2   9   3       69.69       62.98     10.09 o 
   3   9   3      356.34      216.94    115.96 o 
   4   9   3      620.94      555.25     27.05 o 
   5   9   3      107.50      100.70     14.77 o 
   6   9   3       63.27       78.92     13.74 o 
   7   9   3      107.09      119.16     21.32 o 
   8   9   3       72.30       86.88     40.09 o 
 -10  10   3       21.34       38.42     20.95 o 
  -9  10   3       86.64      116.50     22.38 o 
  -8  10   3       15.36        8.19     11.55 o 
  -7  10   3       66.12       75.85     12.49 o 
  -6  10   3      205.17      206.39     21.55 o 
  -5  10   3       17.79        5.73     13.08 o 
  -4  10   3       23.05       25.12      7.88 o 
  -3  10   3      261.41      259.20     14.52 o 
  -2  10   3     1161.38     1201.93     25.49 o 
  -1  10   3      717.48      755.40     30.17 o 
   0  10   3      593.11      671.34     29.74 o 
   1  10   3      266.72      325.12     16.51 o 
   2  10   3      285.69      273.18     17.30 o 
   3  10   3       71.77       85.11     12.53 o 
   4  10   3        5.04       -1.10      8.09 o 
   5  10   3       24.67       33.71     10.70 o 
   6  10   3       55.14       58.34     13.76 o 
   7  10   3      112.13      130.45     38.87 o 
 -10  11   3        2.48       30.35     28.73 o 
  -9  11   3       47.86       39.21     27.55 o 
  -8  11   3      121.36      131.00     19.90 o 
  -7  11   3       22.56       32.00     11.18 o 
  -6  11   3       90.28      108.58     18.74 o 
  -5  11   3      200.32      209.78     16.73 o 
  -4  11   3      301.18      265.65     19.56 o 
  -3  11   3      115.51      119.47      9.97 o 
  -2  11   3      336.02      314.03     17.65 o 
  -1  11   3     1374.01     1376.28     36.95 o 
   0  11   3      106.51      135.39      8.48 o 
   1  11   3       88.89       87.17     10.55 o 
   2  11   3        5.23        7.06      8.05 o 
   3  11   3      708.77      671.49     28.25 o 
   4  11   3       81.32       91.76     13.98 o 
   5  11   3       95.10       65.69     24.20 o 
   6  11   3       47.07       47.02     12.45 o 
   7  11   3       20.24       28.61     14.90 o 
  -9  12   3       10.85       18.30     26.93 o 
  -8  12   3       30.41       27.97     14.24 o 
  -7  12   3       34.86       22.59     22.99 o 
  -6  12   3      150.25      159.75     20.27 o 
  -5  12   3      295.47      281.99     19.37 o 
  -4  12   3        5.96       12.65      7.83 o 
  -3  12   3      194.67      195.30     12.40 o 
  -2  12   3      679.96      673.24     20.71 o 
  -1  12   3      449.36      431.22     18.69 o 
   0  12   3        3.70       16.68      8.39 o 
   1  12   3      168.48      171.59     13.29 o 
   2  12   3      269.02      286.03     18.12 o 
   3  12   3     1449.02     1417.40     55.63 o 
   4  12   3      583.36      577.51     28.51 o 
   5  12   3      166.93      178.57     18.02 o 
   6  12   3       26.94       39.99     13.57 o 
   7  12   3       21.27       37.04     15.76 o 
  -9  13   3       59.69       53.46     27.26 o 
  -8  13   3      123.73       86.64     27.29 o 
  -7  13   3      259.73      104.65     98.50 o 
  -6  13   3      150.88      147.35     15.92 o 
  -5  13   3      225.58      243.09     21.74 o 
  -4  13   3      140.07      149.34     14.33 o 
  -3  13   3      242.89      251.51     14.30 o 
  -2  13   3      278.96      272.61     16.16 o 
  -1  13   3      237.03      201.27     16.22 o 
   0  13   3        2.66       -0.63      4.24 o 
   1  13   3       30.66       33.34      5.96 o 
   2  13   3       95.98       89.05     12.32 o 
   3  13   3      252.04      222.01     18.60 o 
   4  13   3      559.47      540.10     27.79 o 
   5  13   3       34.64       46.12     13.94 o 
   6  13   3       42.31       75.84     38.59 o 
   7  13   3       11.90       29.28     16.20 o 
  -9  14   3        6.57       34.11     25.30 o 
  -8  14   3      132.28      109.08     29.24 o 
  -7  14   3       70.94       41.64     15.61 o 
  -6  14   3      204.45      179.49     17.40 o 
  -5  14   3      414.81      397.36     23.18 o 
  -4  14   3       56.13       73.26     12.02 o 
  -3  14   3      449.92      388.30     21.75 o 
  -2  14   3       63.14       68.11      8.93 o 
  -1  14   3       48.26       33.95      6.89 o 
   0  14   3      223.99      235.99     10.80 o 
   1  14   3      431.59      424.73     14.77 o 
   2  14   3      125.75      122.05     13.66 o 
   3  14   3     1199.88     1144.40     37.11 o 
   4  14   3      233.60      210.87     42.17 o 
   5  14   3      111.51      101.69     18.61 o 
   6  14   3       16.07       28.62     13.98 o 
   7  14   3       31.65       60.93     18.58 o 
  -9  15   3        2.39      -14.21     23.02 o 
  -8  15   3       62.68      100.84     28.83 o 
  -7  15   3        9.22        5.78     12.87 o 
  -6  15   3       11.49       18.10      9.15 o 
  -5  15   3       46.76       46.26     12.58 o 
  -4  15   3       88.63       95.53     13.14 o 
  -3  15   3      180.63      177.17     13.54 o 
  -2  15   3       93.48       97.47     10.51 o 
  -1  15   3      243.26      166.92     34.42 o 
   0  15   3      262.55      267.04     15.32 o 
   1  15   3        6.86       15.90      6.03 o 
   2  15   3      207.88      203.46     25.01 o 
   3  15   3      256.93      250.31     26.44 o 
   4  15   3       21.73       21.58     12.29 o 
   5  15   3       49.54       47.47     15.98 o 
   6  15   3      104.91      124.36     21.77 o 
   7  15   3       24.48       53.12     20.25 o 
  -9  16   3       41.27       39.79     28.35 o 
  -8  16   3       20.28       25.71     23.71 o 
  -7  16   3       55.80       44.09     21.65 o 
  -6  16   3       82.21       89.91     14.83 o 
  -5  16   3      128.30      126.69     15.66 o 
  -4  16   3        4.68        8.42      9.05 o 
  -3  16   3        0.24        3.34      7.63 o 
  -2  16   3      195.04      199.95     14.57 o 
  -1  16   3        5.46        2.30      5.67 o 
   0  16   3      329.80      324.42     15.76 o 
   1  16   3      570.05      544.26     56.09 o 
   2  16   3      455.98      462.99     33.90 o 
   3  16   3       41.94       50.00     15.00 o 
   4  16   3      198.14      160.53     22.07 o 
   5  16   3      100.82      107.49     20.66 o 
   6  16   3        1.60       24.47     15.15 o 
   7  16   3       34.21       74.92     22.33 o 
  -9  17   3       57.45       58.78     29.31 o 
  -8  17   3      186.78      182.81     38.26 o 
  -7  17   3       22.41       22.63     12.64 o 
  -6  17   3      121.07      100.09     15.10 o 
  -5  17   3       99.39      110.97     18.56 o 
  -4  17   3      435.82      434.59     24.90 o 
  -3  17   3       14.92       13.54      7.72 o 
  -2  17   3      189.78      182.12     14.11 o 
  -1  17   3      303.23      198.54     59.68 o 
   0  17   3      254.79      245.55     14.82 o 
   1  17   3      105.44      105.99     18.30 o 
   2  17   3       70.27       77.14     16.79 o 
   3  17   3       14.99       41.97     14.27 o 
   4  17   3        3.97        5.94     13.28 o 
   5  17   3      337.55      295.59     33.12 o 
   6  17   3       76.05       74.67     19.99 o 
  -8  18   3       14.42       20.58     24.16 o 
  -7  18   3      228.84      222.49     26.94 o 
  -6  18   3       15.79       13.09     10.82 o 
  -5  18   3       78.97       83.20     14.09 o 
  -4  18   3       38.02       59.36     12.69 o 
  -3  18   3       40.52       30.01      8.89 o 
  -2  18   3      393.82      386.99     19.64 o 
  -1  18   3      100.38       54.71     28.22 o 
   0  18   3      208.07      191.11     13.96 o 
   1  18   3      780.15      731.74     42.40 o 
   2  18   3      160.56      130.65     20.39 o 
   3  18   3      224.87      196.30     24.60 o 
   4  18   3       68.17       79.40     18.51 o 
   5  18   3       19.34       22.46     14.51 o 
   6  18   3       85.02       90.90     21.92 o 
  -8  19   3        9.03       16.65     25.41 o 
  -7  19   3      151.13      154.45     23.31 o 
  -6  19   3       40.61       14.58     13.20 o 
  -5  19   3      112.86      101.78     15.08 o 
  -4  19   3      260.00      225.21     20.03 o 
  -3  19   3      110.99      105.23     12.57 o 
  -2  19   3       44.36       42.01      8.97 o 
  -1  19   3       82.63       59.48     22.30 o 
   0  19   3      354.23      343.57     18.01 o 
   1  19   3        9.19       19.90     12.52 o 
   2  19   3       33.72       43.57     12.99 o 
   3  19   3       65.38       53.95     15.03 o 
   4  19   3       37.04       30.77     13.47 o 
   5  19   3        4.56       14.82     15.60 o 
   6  19   3        6.31       21.93     18.51 o 
  -8  20   3       24.82       69.14     30.65 o 
  -7  20   3        4.72        9.19     12.98 o 
  -6  20   3      188.70      144.49     22.01 o 
  -5  20   3      160.35      146.29     17.46 o 
  -4  20   3      131.68      106.91     15.29 o 
  -3  20   3      100.52      105.10     12.45 o 
  -2  20   3       90.27       83.22     11.38 o 
  -1  20   3        7.55        5.49      7.46 o 
   0  20   3      109.27      110.23     11.78 o 
   1  20   3      344.19      329.42     30.52 o 
   2  20   3       94.01       73.61     17.46 o 
   3  20   3       63.53       97.82     19.36 o 
   4  20   3       65.40       72.85     18.10 o 
   5  20   3       75.96       71.68     20.47 o 
   6  20   3       52.56       36.56     21.22 o 
  -7  21   3      190.88      188.32     26.70 o 
  -6  21   3       30.06       40.97     20.50 o 
  -5  21   3      154.88      141.13     17.76 o 
  -4  21   3       34.49       24.75     11.39 o 
  -3  21   3       45.41       38.30     10.30 o 
  -2  21   3       24.29       35.29      9.30 o 
  -1  21   3      386.85      274.83     80.02 o 
   0  21   3       32.99       24.24     10.36 o 
   1  21   3       37.44       25.88     24.43 o 
   2  21   3      170.44      189.34     24.75 o 
   3  21   3       30.52       32.24     14.24 o 
   4  21   3       40.22       32.94     16.91 o 
   5  21   3       69.34       50.45     17.49 o 
  -7  22   3      113.62       93.20     21.74 o 
  -6  22   3      165.12      171.08     25.02 o 
  -5  22   3       79.23       88.43     15.63 o 
  -4  22   3       26.85       22.85     11.46 o 
  -3  22   3       76.94       75.49     11.77 o 
  -2  22   3       73.06       72.15     12.61 o 
  -1  22   3       15.08       24.02      8.55 o 
   0  22   3       10.11        7.04      9.53 o 
   1  22   3       38.94       43.28     15.46 o 
   2  22   3       33.19       57.21     18.41 o 
   3  22   3      203.93      159.90     24.03 o 
   4  22   3       49.44       58.07     18.03 o 
   5  22   3       20.64       27.24     16.89 o 
  -7  23   3      264.38      314.17     37.11 o 
  -6  23   3        3.43        7.03     15.45 o 
  -5  23   3       78.66       95.13     16.66 o 
  -4  23   3       62.64       83.31     16.36 o 
  -3  23   3       29.96       19.62     10.32 o 
  -2  23   3      111.09      109.10     13.02 o 
  -1  23   3      485.37      343.19     94.08 o 
   0  23   3       11.28        7.82      9.91 o 
   1  23   3       78.60       69.04     17.56 o 
   2  23   3       18.16       41.63     15.35 o 
   3  23   3       97.35       79.43     20.06 o 
   4  23   3       23.38       45.69     17.98 o 
   5  23   3       12.98       34.12     22.70 o 
  -6  24   3       10.14       36.15     17.30 o 
  -5  24   3       51.65       49.59     17.16 o 
  -4  24   3        6.63        7.84     12.33 o 
  -3  24   3       23.73       27.61     10.03 o 
  -2  24   3       11.19       19.22      9.28 o 
  -1  24   3       85.49       56.52     15.95 o 
   0  24   3       43.78       48.42     12.24 o 
   1  24   3       44.99       40.76     19.43 o 
   2  24   3        0.82       -8.21     11.82 o 
   3  24   3       21.48       36.62     22.36 o 
   4  24   3       72.73       74.31     21.78 o 
  -6  25   3        0.31       -0.22     19.00 o 
  -5  25   3       36.36       58.77     19.64 o 
  -4  25   3      148.25      125.33     21.54 o 
  -3  25   3       38.41       46.50     11.01 o 
  -2  25   3      143.34      133.37     14.60 o 
  -1  25   3       29.04       40.82     12.50 o 
   0  25   3       23.00       25.00     11.50 o 
   1  25   3       32.57       33.81     14.60 o 
   2  25   3       44.74       60.15     18.95 o 
   3  25   3      167.49      156.54     26.56 o 
   4  25   3       32.90       43.48     23.30 o 
  -5  26   3       78.20       92.47     20.95 o 
  -4  26   3       59.19       80.57     16.06 o 
  -3  26   3       70.02       64.46     12.84 o 
  -2  26   3      159.34      167.63     16.23 o 
  -1  26   3       11.69       11.71     11.07 o 
   0  26   3       42.56       25.05     13.36 o 
   1  26   3       81.89       81.70     29.30 o 
   2  26   3        4.23       11.55     15.98 o 
   3  26   3       27.68       38.33     17.36 o 
  -5  27   3       10.97       35.47     26.31 o 
  -4  27   3       40.51       41.36     14.64 o 
  -3  27   3       51.70       58.65     12.92 o 
  -2  27   3       74.89       85.81     13.58 o 
  -1  27   3       12.81       10.13     12.68 o 
   0  27   3       51.78       60.67     18.36 o 
   1  27   3       43.04       57.37     17.74 o 
   2  27   3      120.04      129.24     25.13 o 
   3  27   3        6.27       -8.16     21.40 o 
  -3  28   3       47.31       62.57     16.08 o 
  -2  28   3       17.16       28.28     14.37 o 
  -1  28   3        8.74       38.00     17.64 o 
   0  28   3       51.87       64.25     19.57 o 
   1  28   3      194.80      250.64     31.94 o 
   2  28   3       70.23       48.44     24.28 o 
  -3  29   3       16.36       27.01     15.88 o 
  -2  29   3        7.73       33.34     18.60 o 
  -1  29   3       28.36       62.37     21.09 o 
   0  29   3       42.43       40.92     19.12 o 
   1  29   3       67.39       75.96     25.21 o 
  -4 -28   4       46.01       56.66     50.37 o 
  -4 -27   4       78.60      100.97     47.85 o 
  -5 -26   4       23.51       35.56     43.01 o 
  -4 -26   4       21.31       55.88     41.08 o 
  -6 -25   4        9.71       14.82     43.97 o 
  -5 -25   4      109.45      159.27     50.46 o 
  -4 -25   4       31.80       38.02     40.25 o 
  -6 -24   4        9.05       37.05     34.13 o 
  -5 -24   4       57.41      120.42     43.26 o 
  -4 -24   4        8.69       24.63     30.41 o 
  -7 -23   4      123.82      122.72     56.85 o 
  -6 -23   4       55.82      107.71     45.72 o 
  -5 -23   4       12.95       33.59     35.07 o 
  -7 -22   4       48.05       64.31     39.83 o 
  -6 -22   4      131.13      144.69     46.38 o 
  -5 -22   4       69.23       63.92     37.58 o 
  -7 -21   4       18.34       11.40     34.34 o 
  -6 -21   4       18.96       76.58     36.01 o 
  -5 -21   4       23.09       46.55     29.54 o 
   0 -21   4      185.43      156.38     36.18 o 
   1 -21   4       45.78       56.43     32.71 o 
  -8 -20   4       53.83       48.57     41.53 o 
  -7 -20   4       18.78       36.97     29.63 o 
  -6 -20   4      160.22      240.74     50.53 o 
  -5 -20   4      289.97      326.32     53.43 o 
   0 -20   4       94.89       82.21     30.25 o 
   1 -20   4      132.76      139.64     35.03 o 
   2 -20   4       31.68       10.04     22.28 o 
   3 -20   4        5.89       29.52     18.38 o 
   4 -20   4      196.97      225.30     38.20 o 
   5 -20   4       14.98       28.62     25.54 o 
  -8 -19   4       51.39       46.11     20.35 o 
  -7 -19   4       47.04       50.51     32.05 o 
  -6 -19   4      182.90      184.75     44.67 o 
  -5 -19   4       78.13       69.56     29.41 o 
   0 -19   4      164.43      129.10     28.72 o 
   1 -19   4      122.52      119.42     32.20 o 
   2 -19   4       30.57       47.81     17.56 o 
   3 -19   4       67.13       75.95     20.31 o 
   4 -19   4        1.12       15.00     17.38 o 
   5 -19   4       30.10       33.99     25.69 o 
  -8 -18   4      106.54      115.50     24.60 o 
  -7 -18   4       19.58       29.47     15.81 o 
  -6 -18   4       89.34      111.24     37.17 o 
  -5 -18   4      193.09      233.82     44.39 o 
   0 -18   4       26.90       54.55     37.67 o 
   1 -18   4       43.71       72.84     16.36 o 
   2 -18   4       24.35       26.47     14.97 o 
   3 -18   4        5.20        9.24     16.52 o 
   4 -18   4        8.73       24.75     15.81 o 
   5 -18   4        3.78       25.87     18.70 o 
  -9 -17   4       38.47       29.58     41.91 o 
  -8 -17   4      120.31      158.63     26.61 o 
  -7 -17   4       71.44       74.17     17.98 o 
  -6 -17   4       27.36       26.71     24.63 o 
  -5 -17   4      203.69      270.84     45.71 o 
  -4 -17   4      757.63      719.48     67.41 o 
  -1 -17   4       53.59       48.04     18.30 o 
   0 -17   4      286.67      262.08     22.66 o 
   1 -17   4      177.09      178.48     29.99 o 
   2 -17   4       26.49       26.25     15.29 o 
   3 -17   4      144.83       70.70     73.28 o 
   4 -17   4       50.65       57.27     17.78 o 
   5 -17   4       32.28       51.19     23.47 o 
   6 -17   4       97.93      125.58     27.65 o 
  -9 -16   4      102.58       98.47     32.94 o 
  -8 -16   4       39.90       38.18     17.66 o 
  -7 -16   4       15.39       23.59     13.95 o 
  -6 -16   4      130.82      141.12     36.95 o 
  -5 -16   4       81.26      117.54     32.50 o 
  -4 -16   4       16.68        9.70     19.77 o 
  -2 -16   4      183.63      216.44     26.00 o 
  -1 -16   4      153.77      144.55     24.32 o 
   0 -16   4       53.29       59.50     18.74 o 
   1 -16   4       92.83      107.70     17.85 o 
   2 -16   4       17.25       33.09     14.99 o 
   3 -16   4       64.49       18.39     31.15 o 
   4 -16   4      100.62       94.48     20.81 o 
   5 -16   4      413.10      424.60     38.77 o 
   6 -16   4        8.91       14.56     19.64 o 
  -9 -15   4      100.20       91.98     25.87 o 
  -8 -15   4       98.94      123.83     33.78 o 
  -7 -15   4      219.03      225.49     33.56 o 
  -6 -15   4       47.32       31.62     13.84 o 
  -5 -15   4       82.74       80.70     28.02 o 
  -4 -15   4       57.73       70.33     24.91 o 
  -2 -15   4      190.10      223.30     26.48 o 
  -1 -15   4      191.70      194.31     25.35 o 
   0 -15   4      540.74      501.93     27.95 o 
   1 -15   4      149.49      161.06     19.78 o 
   2 -15   4       49.96       48.98     15.57 o 
   3 -15   4      232.12       84.91    103.93 o 
   4 -15   4      174.00      144.12     22.87 o 
   5 -15   4      130.71      111.36     22.80 o 
   6 -15   4       51.38      105.37     24.30 o 
  -9 -14   4       66.91       61.44     21.46 o 
  -8 -14   4      118.45      100.67     22.60 o 
  -7 -14   4       12.82       18.58     12.47 o 
  -6 -14   4       62.71       69.26     16.50 o 
  -5 -14   4      293.84      286.84     43.11 o 
  -4 -14   4      258.76      208.59     36.54 o 
  -2 -14   4      692.73      760.65     43.23 o 
  -1 -14   4      181.15      176.92     24.24 o 
   0 -14   4      726.03      685.91     30.78 o 
   1 -14   4      284.27      276.70     23.55 o 
   2 -14   4       44.49       49.16     15.67 o 
   3 -14   4        3.34        5.17     12.21 o 
   4 -14   4      115.18      129.13     22.54 o 
   5 -14   4      100.14      116.01     22.51 o 
   6 -14   4       62.01       98.50     32.24 o 
  -9 -13   4       37.87       34.41     19.39 o 
  -8 -13   4       86.77       75.68     20.04 o 
  -7 -13   4       40.85       32.89     14.16 o 
  -6 -13   4      128.57      135.67     19.51 o 
  -5 -13   4       72.43       78.46     25.01 o 
  -4 -13   4      147.77      137.67     28.08 o 
  -2 -13   4       57.14       67.72     17.28 o 
  -1 -13   4      220.72      202.69     24.51 o 
   0 -13   4       15.87       27.03     10.52 o 
   1 -13   4      102.61      106.66     16.28 o 
   2 -13   4      533.44      511.97     36.17 o 
   3 -13   4       38.02       20.86     13.63 o 
   4 -13   4       26.68       21.80     14.54 o 
   5 -13   4       39.56       62.58     18.69 o 
   6 -13   4       58.53       36.68     24.03 o 
  -9 -12   4       31.27       38.56     18.85 o 
  -8 -12   4       56.68       86.80     20.55 o 
  -7 -12   4       41.46       40.94     14.12 o 
  -6 -12   4      340.81      298.29     26.75 o 
  -5 -12   4      192.27      158.24     31.99 o 
  -4 -12   4       20.70       10.27     18.60 o 
  -2 -12   4      964.03     1092.20     51.16 o 
  -1 -12   4       12.41       11.36     13.96 o 
   0 -12   4      684.66      669.94     28.53 o 
   1 -12   4      110.57      111.37     15.81 o 
   2 -12   4      313.20      304.30     38.22 o 
   3 -12   4      178.36       68.13     77.96 o 
   4 -12   4      160.60      142.16     22.93 o 
   5 -12   4       16.56       15.14     14.29 o 
   6 -12   4       10.56       25.37     18.14 o 
   7 -12   4        6.09       29.77     21.20 o 
 -10 -11   4       21.03       41.00     23.88 o 
  -9 -11   4       19.64       39.96     17.18 o 
  -8 -11   4        4.64       17.44     12.78 o 
  -7 -11   4       18.72       27.52     13.74 o 
  -6 -11   4      255.61      263.46     25.58 o 
  -5 -11   4      105.59      109.09     25.86 o 
  -4 -11   4      223.38      202.14     31.22 o 
  -1 -11   4     1229.94     1360.84     57.16 o 
   0 -11   4      290.38      253.78     22.92 o 
   1 -11   4       88.31       88.49     14.62 o 
   2 -11   4      276.87      300.43     38.98 o 
   3 -11   4      471.68      248.69    227.57 o 
   4 -11   4      101.58      102.56     19.13 o 
   5 -11   4      150.55      148.85     25.63 o 
   6 -11   4       39.39       62.65     19.53 o 
   7 -11   4       54.77       57.05     23.14 o 
 -10 -10   4       52.85       59.88     27.23 o 
  -9 -10   4       75.87       81.47     20.78 o 
  -8 -10   4        8.65       11.81     11.93 o 
  -7 -10   4       35.76       32.74     14.38 o 
  -6 -10   4      267.34      280.76     32.58 o 
  -5 -10   4      328.54      306.10     39.73 o 
  -4 -10   4      213.46      175.55     28.50 o 
  -1 -10   4       57.42       50.77     15.31 o 
   0 -10   4      246.25      256.56     16.95 o 
   1 -10   4      455.76      424.76     24.66 o 
   2 -10   4      194.81      196.99     20.94 o 
   3 -10   4       38.12       20.54     17.23 o 
   4 -10   4      111.96      103.78     19.17 o 
   5 -10   4       80.11      111.95     22.16 o 
   6 -10   4       92.06      104.85     22.49 o 
   7 -10   4       36.15       45.99     20.33 o 
 -10  -9   4        5.56        2.07     18.79 o 
  -9  -9   4        5.11       19.84     15.14 o 
  -8  -9   4       18.92       21.86     12.95 o 
  -7  -9   4       58.75       39.48     15.80 o 
  -6  -9   4       99.63      103.33     17.29 o 
  -5  -9   4      125.98      136.64     27.06 o 
  -4  -9   4      359.07      336.99     36.23 o 
  -1  -9   4      264.91      257.96     18.74 o 
   0  -9   4      172.11      192.59     14.22 o 
   1  -9   4       88.63       85.31     13.00 o 
   2  -9   4       35.79       48.37     12.77 o 
   3  -9   4      266.82      105.19    110.35 o 
   4  -9   4       34.27       23.10     13.34 o 
   5  -9   4      186.36      164.15     23.50 o 
   6  -9   4      142.79      131.89     24.60 o 
   7  -9   4        9.61       24.89     20.16 o 
 -10  -8   4       11.61       34.66     19.13 o 
  -9  -8   4       29.97       21.84     16.53 o 
  -8  -8   4       72.34       70.42     16.84 o 
  -7  -8   4       80.18       53.40     15.65 o 
  -6  -8   4       11.71       11.62     10.24 o 
  -5  -8   4      152.24      111.71     24.48 o 
  -4  -8   4      284.02      242.01     30.00 o 
  -1  -8   4      154.49      161.28     10.86 o 
   0  -8   4       96.58       88.55      7.45 o 
   1  -8   4      396.27      414.92     22.68 o 
   2  -8   4       87.71       85.51     14.44 o 
   3  -8   4      160.47       88.86     81.11 o 
   4  -8   4       74.17       80.72     21.51 o 
   5  -8   4       40.70       48.56     16.22 o 
   6  -8   4       40.92       40.03     18.20 o 
   7  -8   4       10.51       13.05     17.55 o 
 -10  -7   4       59.53       57.30     20.47 o 
  -9  -7   4       20.10       25.29     15.80 o 
  -8  -7   4       21.91       26.19     12.42 o 
  -7  -7   4       74.75       47.87     18.21 o 
  -6  -7   4      581.50      586.21     35.24 o 
  -5  -7   4     1034.23     1112.83     65.45 o 
  -4  -7   4      296.75      260.37     29.69 o 
  -1  -7   4      567.52      549.29     36.47 o 
   0  -7   4       72.81       77.09      7.04 o 
   1  -7   4      214.93      237.23      9.63 o 
   2  -7   4      183.46      157.81     17.77 o 
   3  -7   4       57.46       13.51     34.39 o 
   4  -7   4      923.20      926.02     69.40 o 
   5  -7   4       48.80       55.69     16.63 o 
   6  -7   4       24.95       20.12     15.38 o 
   7  -7   4       48.66       52.48     20.07 o 
 -10  -6   4       30.91       27.41     18.62 o 
  -9  -6   4      160.35      172.54     26.28 o 
  -8  -6   4       91.26       92.97     18.07 o 
  -7  -6   4      105.97       96.20     17.04 o 
  -6  -6   4      666.37      591.72     34.89 o 
  -5  -6   4      120.68      143.93     26.01 o 
  -4  -6   4       76.47       76.28     17.25 o 
  -3  -6   4     1171.22     1048.13     49.42 o 
  -1  -6   4      152.19      157.59     20.84 o 
   0  -6   4       22.50       28.61      7.23 o 
   1  -6   4      469.80      486.96     13.73 o 
   2  -6   4      475.36      435.87     77.64 o 
   3  -6   4      129.66      102.45     19.40 o 
   4  -6   4      380.53      393.49     30.67 o 
   5  -6   4      100.15      121.97     21.43 o 
   6  -6   4       19.31       37.92     16.33 o 
   7  -6   4       36.70       45.62     21.08 o 
 -10  -5   4       12.16       32.23     17.77 o 
  -9  -5   4      162.58      175.53     25.81 o 
  -8  -5   4      165.94      162.85     22.86 o 
  -7  -5   4       86.32       87.16     19.26 o 
  -6  -5   4       27.16       28.88     12.31 o 
  -5  -5   4      368.06      402.54     39.30 o 
  -4  -5   4       13.41       18.11     11.69 o 
  -3  -5   4      220.40      216.85     23.11 o 
   0  -5   4      109.00      113.57      7.76 o 
   1  -5   4      109.03      118.19      7.79 o 
   2  -5   4      421.07      430.19     25.51 o 
   3  -5   4      220.93      245.29     22.58 o 
   4  -5   4      259.81      220.83     24.28 o 
   5  -5   4      102.84       92.15     19.13 o 
   6  -5   4       16.25       15.09     15.36 o 
   7  -5   4       31.51       36.10     28.60 o 
 -10  -4   4        3.97       35.49     16.20 o 
  -9  -4   4        9.30       26.38     13.40 o 
  -8  -4   4      186.24      167.62     22.91 o 
  -7  -4   4       82.86       71.72     16.20 o 
  -6  -4   4       57.84       63.84     13.15 o 
  -5  -4   4      302.13      326.58     34.30 o 
  -4  -4   4       67.84       63.04     14.96 o 
  -3  -4   4     2623.99     2390.05     68.13 o 
  -1  -4   4      200.60      228.05     19.03 o 
   0  -4   4      429.55      457.98     14.10 o 
   1  -4   4       79.85       64.06      6.62 o 
   2  -4   4      186.19      194.98      9.56 o 
   3  -4   4       20.00       26.76     12.95 o 
   4  -4   4      384.60      354.77     29.47 o 
   5  -4   4        6.72        9.80     12.97 o 
   6  -4   4       42.86       34.70     16.71 o 
   7  -4   4       17.12       23.91     16.05 o 
 -10  -3   4       20.12       31.32     18.11 o 
  -9  -3   4       12.59       39.09     15.57 o 
  -8  -3   4      292.30      310.30     29.65 o 
  -7  -3   4      360.91      322.39     27.66 o 
  -6  -3   4       40.58       40.39     11.75 o 
  -5  -3   4      433.97      442.42     38.90 o 
  -4  -3   4      860.51      797.87     44.80 o 
  -3  -3   4     2801.86     2812.68     71.62 o 
  -2  -3   4      532.81      552.69     31.55 o 
  -1  -3   4      184.36      172.52     17.13 o 
   0  -3   4     1071.08     1053.43     53.74 o 
   1  -3   4       56.74       69.73      6.91 o 
   2  -3   4      125.37      132.51      9.36 o 
   3  -3   4      435.66      411.84     27.75 o 
   4  -3   4        7.26        3.52     14.50 o 
   5  -3   4       78.41       83.98     18.04 o 
   6  -3   4      347.08      374.91     35.50 o 
   7  -3   4      139.01      161.44     26.19 o 
 -10  -2   4      176.30      180.46     21.48 o 
  -9  -2   4      183.96      211.97     27.20 o 
  -8  -2   4      376.20      371.72     31.73 o 
  -7  -2   4      172.61      147.57     19.79 o 
  -6  -2   4        4.77        8.89      9.70 o 
  -5  -2   4      848.79      882.97     53.14 o 
  -4  -2   4      179.80      204.02     22.79 o 
  -3  -2   4       30.53       32.57      8.10 o 
  -2  -2   4     2802.16     2831.03     70.53 o 
  -1  -2   4       98.00      133.46     15.51 o 
   0  -2   4      735.95      745.55     38.09 o 
   1  -2   4      730.88      691.26     18.89 o 
   2  -2   4       30.93       37.81      6.89 o 
   3  -2   4       55.47       72.29      9.33 o 
   4  -2   4       17.31       23.66     13.63 o 
   5  -2   4       28.48       27.10     14.12 o 
   6  -2   4       12.91       14.02     14.67 o 
   7  -2   4      453.27      368.98     50.41 o 
 -10  -1   4       11.90       29.90     13.30 o 
  -9  -1   4      243.92      248.73     25.26 o 
  -8  -1   4       87.81       94.38     18.39 o 
  -7  -1   4      135.06      137.71     19.85 o 
  -6  -1   4      233.92      241.79     22.23 o 
  -5  -1   4       78.25       73.89     18.64 o 
  -4  -1   4      102.65      105.78     17.43 o 
  -3  -1   4     3982.42     4342.59    111.38 o 
  -2  -1   4       26.07       42.07      6.54 o 
  -1  -1   4     1054.82      942.71     52.22 o 
   0  -1   4       66.12       79.91      7.85 o 
   1  -1   4      428.50      449.29     16.15 o 
   2  -1   4       19.26       16.73     10.25 o 
   3  -1   4      524.67      516.96     20.86 o 
   4  -1   4       23.71       25.58     13.27 o 
   5  -1   4      186.18      254.28     55.27 o 
   6  -1   4       58.38       49.40     16.47 o 
   7  -1   4       18.45       25.99     14.95 o 
 -10   0   4       39.50       37.29     13.75 o 
  -9   0   4       91.68       96.38     16.01 o 
  -8   0   4      182.45      172.98     18.46 o 
  -7   0   4       86.93       87.46     13.28 o 
  -6   0   4     1088.46     1057.13     35.26 o 
  -5   0   4      188.57      172.97     17.46 o 
  -4   0   4       74.47       61.06      9.97 o 
  -3   0   4      261.44      240.98     15.36 o 
  -2   0   4     5166.67     5332.91    441.50 o 
  -1   0   4        0.19        8.93      4.39 o 
   0   0   4      781.25      721.17     25.58 o 
   1   0   4     4198.13     4217.24     50.16 o 
   2   0   4        7.38        5.47      5.67 o 
   3   0   4       25.37       30.74      9.18 o 
   4   0   4        5.99       16.57     12.60 o 
   5   0   4       42.29       58.72     16.19 o 
   6   0   4       37.06       31.91     14.95 o 
   7   0   4      226.91      397.69     54.31 o 
 -10   1   4       12.71       18.00     11.98 o 
  -9   1   4      243.43      241.60     22.24 o 
  -8   1   4       91.07       93.38     14.44 o 
  -7   1   4      141.76      145.53     15.19 o 
  -6   1   4      237.35      217.44     17.03 o 
  -5   1   4       77.60       74.01     12.30 o 
  -4   1   4      107.30      108.42     12.33 o 
  -3   1   4     3984.31     4402.80    100.72 o 
  -2   1   4       27.11       43.91     10.47 o 
  -1   1   4     1059.11     1025.18    105.52 o 
   0   1   4       62.75       64.03      7.54 o 
   1   1   4      429.19      444.29     17.11 o 
   2   1   4       21.48       19.01      7.08 o 
   3   1   4      536.21      520.71     22.08 o 
   4   1   4       23.41       20.07     13.39 o 
   5   1   4      187.59      172.14     23.51 o 
   6   1   4       60.26       58.85     18.16 o 
   7   1   4       19.39       73.25     26.52 o 
 -10   2   4      174.38      203.57     28.05 o 
  -9   2   4      187.42      190.45     20.05 o 
  -8   2   4      375.41      366.75     24.77 o 
  -7   2   4      172.18      185.61     17.11 o 
  -6   2   4        3.56       -2.49      8.54 o 
  -5   2   4      846.60      864.73     35.19 o 
  -4   2   4      179.93      202.54     15.82 o 
  -3   2   4       28.64       44.08      8.10 o 
  -2   2   4     2822.78     3062.74     54.08 o 
  -1   2   4       97.24      110.63     10.27 o 
   0   2   4      738.91      714.27     20.60 o 
   1   2   4      734.81      584.55     89.99 o 
   2   2   4       28.75       25.88      8.43 o 
   3   2   4       55.85       66.52     13.85 o 
   4   2   4       19.28       24.38      9.88 o 
   5   2   4       30.84       26.49     19.54 o 
   6   2   4       12.88       26.18     14.30 o 
   7   2   4      447.29      494.75     58.09 o 
 -10   3   4       18.96       50.03     28.94 o 
  -9   3   4       12.58       16.95     11.61 o 
  -8   3   4      289.35      279.22     22.44 o 
  -7   3   4      359.20      347.41     22.43 o 
  -6   3   4       41.99       44.73     13.59 o 
  -5   3   4      425.51      416.41     25.00 o 
  -4   3   4      871.45      838.36     34.62 o 
  -3   3   4     2781.89     3019.00    178.57 o 
  -2   3   4      538.96      637.70     25.70 o 
  -1   3   4      190.97      176.14     12.85 o 
   0   3   4     1077.39     1082.02     37.37 o 
   1   3   4       56.78       32.70     18.00 o 
   2   3   4      122.32      125.67     12.03 o 
   3   3   4      431.50      428.56     21.85 o 
   4   3   4        6.84       15.16      9.53 o 
   5   3   4       80.77       81.01     25.59 o 
   6   3   4      341.80      381.21     42.63 o 
   7   3   4      136.44      111.43     29.75 o 
 -10   4   4        4.29        7.22     12.56 o 
  -9   4   4        9.24       29.63     11.76 o 
  -8   4   4      189.75      187.98     18.80 o 
  -7   4   4       83.63       82.14     13.06 o 
  -6   4   4       53.54       58.85     14.02 o 
  -5   4   4      298.79      308.84     21.73 o 
  -4   4   4       67.91       77.51     10.78 o 
  -3   4   4     2648.01     2628.98    133.35 o 
  -2   4   4      593.25      765.12     26.01 o 
  -1   4   4      197.75      204.90     14.77 o 
   0   4   4      440.03      357.83    102.86 o 
   1   4   4       83.54       73.28      9.43 o 
   2   4   4      191.94      189.75     14.04 o 
   3   4   4       21.12       17.74      9.41 o 
   4   4   4      376.33      362.12     21.92 o 
   5   4   4        6.19       14.92     13.88 o 
   6   4   4       42.97       48.18     20.92 o 
   7   4   4       18.70       22.55     16.94 o 
 -10   5   4       11.97       26.94     14.04 o 
  -9   5   4      162.87      178.72     19.54 o 
  -8   5   4      162.42      148.92     17.04 o 
  -7   5   4       89.12       92.63     13.31 o 
  -6   5   4       27.91       38.86     12.80 o 
  -5   5   4      368.50      378.74     23.51 o 
  -4   5   4       14.82       21.18      7.58 o 
  -3   5   4      216.28      195.41     19.39 o 
  -2   5   4       69.42       28.97     54.46 o 
  -1   5   4      845.20      519.32    484.76 o 
   0   5   4      102.75       84.49     21.07 o 
   1   5   4      109.07      122.47     13.71 o 
   2   5   4      425.29      437.30     20.76 o 
   3   5   4      219.53      214.86     16.88 o 
   4   5   4      260.06      262.03     19.86 o 
   5   5   4      106.03       73.69     19.04 o 
   6   5   4       15.57       30.76     16.62 o 
   7   5   4       31.36       60.45     18.71 o 
 -10   6   4       30.11       36.83     17.49 o 
  -9   6   4      159.83      200.70     37.75 o 
  -8   6   4       89.91       76.22     14.06 o 
  -7   6   4      105.53       92.90     16.45 o 
  -6   6   4      673.72      628.09     52.15 o 
  -5   6   4      125.37      124.89     23.54 o 
  -4   6   4       76.50       69.93      9.94 o 
  -3   6   4     1187.80     1084.62    217.80 o 
  -2   6   4     1096.69     1177.14     42.60 o 
  -1   6   4      152.34      162.79     14.70 o 
   0   6   4       20.93       14.49      6.95 o 
   1   6   4      482.88      467.29     27.52 o 
   2   6   4      478.45      471.30     22.01 o 
   3   6   4      130.40      125.56     14.25 o 
   4   6   4      375.05      380.12     23.08 o 
   5   6   4       98.04       99.10     15.07 o 
   6   6   4       19.24       16.63     14.86 o 
   7   6   4       38.99       55.39     25.25 o 
 -10   7   4       59.98       66.69     18.84 o 
  -9   7   4       20.00       12.95     10.71 o 
  -8   7   4       21.61       32.79     11.45 o 
  -7   7   4       70.17       76.96     15.78 o 
  -6   7   4      577.63      537.01     31.28 o 
  -5   7   4     1046.52      956.19     47.53 o 
  -4   7   4      286.39      239.14     16.84 o 
  -3   7   4      340.15      324.55     33.26 o 
  -2   7   4       68.74       75.11     11.02 o 
  -1   7   4      584.84      595.63     27.06 o 
   0   7   4       72.81       67.84      9.23 o 
   1   7   4      214.54      222.43     15.00 o 
   2   7   4      178.03      180.29     15.30 o 
   3   7   4       59.42       69.24     12.02 o 
   4   7   4      924.31      890.25     34.29 o 
   5   7   4       48.72       56.97     12.15 o 
   6   7   4       25.28       35.64     27.83 o 
   7   7   4       50.22       61.03     19.63 o 
 -10   8   4       11.56       26.29     16.94 o 
  -9   8   4       32.28       50.09     13.07 o 
  -8   8   4       69.94       63.83     15.98 o 
  -7   8   4       78.86       73.91     15.85 o 
  -6   8   4        9.80       18.05     11.88 o 
  -5   8   4      145.92      134.62     15.94 o 
  -4   8   4      283.79      249.32     44.61 o 
  -3   8   4      982.51      934.43     50.69 o 
  -2   8   4      122.83      109.01      8.69 o 
  -1   8   4      152.86      169.74     16.27 o 
   0   8   4       92.76       89.13     17.77 o 
   1   8   4      385.51      379.62     18.99 o 
   2   8   4       91.53       89.11     12.70 o 
   3   8   4      160.16      161.19     15.97 o 
   4   8   4       70.27       72.10     12.92 o 
   5   8   4       38.09       33.38     11.20 o 
   6   8   4       41.04       34.33     17.62 o 
   7   8   4       11.68       21.64     16.86 o 
 -10   9   4        5.82       29.45     26.30 o 
  -9   9   4        5.11       25.33     16.36 o 
  -8   9   4       20.43       32.71     17.08 o 
  -7   9   4       56.97       56.52     14.16 o 
  -6   9   4       99.28      104.99     17.09 o 
  -5   9   4      123.92      136.35     36.16 o 
  -4   9   4      352.81      355.24     75.75 o 
  -3   9   4      150.96      167.96     13.34 o 
  -2   9   4      689.43      707.44     26.46 o 
  -1   9   4      276.34      280.41     20.46 o 
   0   9   4      164.15      108.90     58.44 o 
   1   9   4       88.93       35.50     23.60 o 
   2   9   4       34.21       46.18     10.47 o 
   3   9   4      267.98      245.89     19.00 o 
   4   9   4       34.72       36.44     10.85 o 
   5   9   4      187.57      182.37     18.54 o 
   6   9   4      143.63      166.66     24.54 o 
   7   9   4        9.96       20.20     17.83 o 
 -10  10   4       53.47       47.99     33.21 o 
  -9  10   4       77.52       62.07     29.76 o 
  -8  10   4        8.33       12.46     13.95 o 
  -7  10   4       36.18       48.89     14.60 o 
  -6  10   4      265.08      255.50     63.76 o 
  -5  10   4      330.27      318.89     41.17 o 
  -4  10   4      213.74      200.35     30.37 o 
  -3  10   4      674.54      693.67     37.21 o 
  -2  10   4      362.60      321.12     18.85 o 
  -1  10   4       58.84       45.34     11.93 o 
   0  10   4      252.18      287.21     17.12 o 
   1  10   4      453.82      444.20     21.49 o 
   2  10   4      192.03      106.17     54.08 o 
   3  10   4       37.53       34.04     10.59 o 
   4  10   4      112.73      128.05     15.61 o 
   5  10   4       82.03      112.17     16.24 o 
   6  10   4       91.91      123.79     22.07 o 
   7  10   4       37.35       67.27     19.75 o 
 -10  11   4       19.77       50.64     28.71 o 
  -9  11   4       19.56       11.11     24.02 o 
  -8  11   4        4.02       17.04     13.32 o 
  -7  11   4       18.10       46.67     15.90 o 
  -6  11   4      253.65      270.21     48.55 o 
  -5  11   4      106.56      106.39     16.38 o 
  -4  11   4      222.57      224.39     46.28 o 
  -3  11   4      329.35      337.88     17.91 o 
  -2  11   4      103.41       99.82      9.97 o 
  -1  11   4     1217.07     1235.71     29.50 o 
   0  11   4      289.19      285.59     17.40 o 
   1  11   4       88.67       87.72     12.05 o 
   2  11   4      279.05      279.25     18.98 o 
   3  11   4      482.59      434.77     26.31 o 
   4  11   4      103.06       74.04     27.64 o 
   5  11   4      146.27      142.14     17.22 o 
   6  11   4       39.95       51.03     20.22 o 
   7  11   4       54.78       23.68     29.06 o 
  -9  12   4       29.36       30.55     29.21 o 
  -8  12   4       56.10       71.26     17.77 o 
  -7  12   4       40.66       33.80     14.83 o 
  -6  12   4      342.78      350.23     48.67 o 
  -5  12   4      197.60      174.41     24.22 o 
  -4  12   4       20.65       21.38     11.30 o 
  -3  12   4      154.12      152.74     13.65 o 
  -2  12   4      961.88      860.48     61.07 o 
  -1  12   4       12.27       17.84      6.75 o 
   0  12   4      686.54      720.35     39.96 o 
   1  12   4      117.17      128.71     13.90 o 
   2  12   4      310.97      291.76     19.92 o 
   3  12   4      179.75      170.23     16.68 o 
   4  12   4      159.24      146.70     16.37 o 
   5  12   4       16.07       27.57     15.44 o 
   6  12   4       10.65        3.85     16.27 o 
   7  12   4        6.02        8.61     31.93 o 
  -9  13   4       38.09       59.45     26.15 o 
  -8  13   4       85.57       89.26     19.20 o 
  -7  13   4       42.76       53.93     16.30 o 
  -6  13   4      127.58      100.34     17.76 o 
  -5  13   4       69.34       83.98     17.80 o 
  -4  13   4      154.10      144.01     17.54 o 
  -3  13   4      157.56      163.16     14.60 o 
  -2  13   4       55.37       51.39      9.40 o 
  -1  13   4      216.89      198.44     14.15 o 
   0  13   4       16.64       27.75      9.39 o 
   1  13   4      102.61       96.09     12.81 o 
   2  13   4      537.46      545.83     26.44 o 
   3  13   4       34.75       33.73     11.61 o 
   4  13   4       26.77       35.73     11.93 o 
   5  13   4       38.77       31.38     13.10 o 
   6  13   4       60.09       64.49     17.81 o 
  -9  14   4       68.05       46.37     27.07 o 
  -8  14   4      119.86      165.14     24.09 o 
  -7  14   4       12.77       15.44     15.63 o 
  -6  14   4       62.80       67.34     15.95 o 
  -5  14   4      302.80      290.97     37.44 o 
  -4  14   4      258.21      245.25     25.06 o 
  -3  14   4      402.51      392.84     18.94 o 
  -2  14   4      694.54      634.65     31.02 o 
  -1  14   4      181.18      175.44     14.09 o 
   0  14   4      721.06      733.77     47.01 o 
   1  14   4      292.75      278.55     23.90 o 
   2  14   4       44.91       53.54     12.67 o 
   3  14   4        3.50       12.35     12.82 o 
   4  14   4      117.26      113.16     19.46 o 
   5  14   4      100.34      104.92     20.52 o 
   6  14   4       62.22       78.80     18.60 o 
  -9  15   4      100.53      124.06     33.56 o 
  -8  15   4       99.01      104.71     28.40 o 
  -7  15   4      218.69      229.26     26.31 o 
  -6  15   4       46.71       62.07     15.21 o 
  -5  15   4       81.63       52.56     14.99 o 
  -4  15   4       56.34       52.05     10.75 o 
  -3  15   4       78.14       94.59     10.69 o 
  -2  15   4      190.01      188.44     12.86 o 
  -1  15   4      192.92      175.70     15.06 o 
   0  15   4      537.99      518.21     23.96 o 
   1  15   4      149.39      149.58     15.68 o 
   2  15   4       47.63       19.54     14.04 o 
   3  15   4      228.57      231.46     33.99 o 
   4  15   4      172.08      146.95     22.41 o 
   5  15   4      134.09      122.77     23.33 o 
   6  15   4       50.77       87.40     21.68 o 
  -9  16   4      103.91      105.20     36.60 o 
  -8  16   4       40.36       41.58     24.31 o 
  -7  16   4       15.40       14.88     17.00 o 
  -6  16   4      127.14      148.21     20.79 o 
  -5  16   4       82.86       81.09     16.89 o 
  -4  16   4       16.82       26.72     10.69 o 
  -3  16   4      138.85      130.12     12.44 o 
  -2  16   4      182.34      155.94     12.61 o 
  -1  16   4      153.14      139.23     11.48 o 
   0  16   4       54.29       41.06     13.47 o 
   1  16   4       94.78      100.57     18.86 o 
   2  16   4       16.18       31.56     13.57 o 
   3  16   4       62.81       54.84     15.27 o 
   4  16   4       97.68      111.77     21.17 o 
   5  16   4      407.02      388.46     35.49 o 
   6  16   4        8.97        6.15     16.96 o 
  -9  17   4       38.67       34.45     30.38 o 
  -8  17   4      121.42      119.94     31.92 o 
  -7  17   4       68.15       58.27     17.17 o 
  -6  17   4       26.75       23.56     14.52 o 
  -5  17   4      208.58      220.02     19.28 o 
  -4  17   4      759.12      728.21     31.06 o 
  -3  17   4       31.84       28.41      9.51 o 
  -2  17   4       83.66       83.94     10.50 o 
  -1  17   4       50.14       59.94      9.15 o 
   0  17   4      288.06      285.34     26.82 o 
   1  17   4      176.67      172.97     22.17 o 
   2  17   4       23.84       14.96     13.53 o 
   3  17   4      148.46      161.15     23.22 o 
   4  17   4       51.67       31.37     17.35 o 
   5  17   4       33.14       30.24     16.85 o 
   6  17   4       96.91      113.53     54.52 o 
  -8  18   4      108.27      114.09     33.71 o 
  -7  18   4       20.18       20.41     14.05 o 
  -6  18   4       93.69       94.76     20.54 o 
  -5  18   4      193.51      188.68     18.54 o 
  -4  18   4       57.15       64.07     12.49 o 
  -3  18   4       20.99       22.46      8.83 o 
  -2  18   4       13.03        4.27      7.98 o 
  -1  18   4      127.84      127.16     12.10 o 
   0  18   4       29.02       17.88     12.53 o 
   1  18   4       43.95       59.58     20.91 o 
   2  18   4       26.06       16.51     11.91 o 
   3  18   4        5.66        8.30     12.35 o 
   4  18   4        9.62       18.33     14.87 o 
   5  18   4        3.12        7.89     15.32 o 
  -8  19   4       49.86       66.85     29.88 o 
  -7  19   4       49.13       58.81     19.09 o 
  -6  19   4      184.90      178.78     24.85 o 
  -5  19   4       76.91       82.64     14.60 o 
  -4  19   4       81.01       79.62     13.86 o 
  -3  19   4      158.90      157.21     17.90 o 
  -2  19   4       60.27       66.69     10.60 o 
  -1  19   4       96.97       93.53     11.20 o 
   0  19   4      161.48      157.84     31.28 o 
   1  19   4      122.12      127.25     20.26 o 
   2  19   4       30.55       34.23     13.96 o 
   3  19   4       67.35       73.86     19.66 o 
   4  19   4        1.19       12.80     16.59 o 
   5  19   4       28.77       49.66     18.86 o 
  -7  20   4       18.44       10.02     24.57 o 
  -6  20   4      159.10      186.96     21.19 o 
  -5  20   4      282.88      274.19     22.51 o 
  -4  20   4       57.86       54.74     12.69 o 
  -3  20   4       92.37       95.06     12.19 o 
  -2  20   4      193.14      192.82     18.88 o 
  -1  20   4      120.07      103.91     12.75 o 
   0  20   4       91.70      100.55     18.05 o 
   1  20   4      131.03      127.91     21.22 o 
   2  20   4       30.18       23.06     13.83 o 
   3  20   4        5.74       14.40     13.37 o 
   4  20   4      195.66      209.26     28.29 o 
   5  20   4       15.93       39.35     18.10 o 
  -6  21   4       18.62       34.55     13.01 o 
  -5  21   4       23.01       28.38     11.90 o 
  -4  21   4      103.04       78.97     14.16 o 
  -3  21   4      123.94      121.46     13.34 o 
  -2  21   4       31.12       33.16      9.20 o 
  -1  21   4       82.85       73.71     13.64 o 
   0  21   4      191.41      166.71     23.81 o 
   1  21   4       45.77       38.31     14.80 o 
   2  21   4      203.52      211.32     43.50 o 
   3  21   4       40.51       49.84     18.42 o 
   4  21   4       15.36       21.70     15.40 o 
   5  21   4       17.94       28.23     22.23 o 
  -6  22   4      129.45      144.37     22.30 o 
  -5  22   4       68.83       69.61     27.10 o 
  -4  22   4       71.58       54.34     15.59 o 
  -3  22   4       92.05       97.95     15.18 o 
  -2  22   4      504.80      511.40     28.68 o 
  -1  22   4       19.16       11.37     13.53 o 
   0  22   4       25.71       40.05     24.72 o 
   1  22   4       37.30       55.56     17.15 o 
   2  22   4       26.80       43.27     16.08 o 
   3  22   4       53.18       63.42     17.93 o 
   4  22   4      288.85      294.28     35.00 o 
  -6  23   4       55.17       50.18     22.63 o 
  -5  23   4       12.49       28.32     15.11 o 
  -4  23   4        5.27       -2.01     12.98 o 
  -3  23   4       63.73       57.46     13.35 o 
  -2  23   4      160.84      180.15     18.55 o 
  -1  23   4      204.86      228.10     27.05 o 
   0  23   4       13.44       30.22     15.01 o 
   1  23   4       60.68       93.37     21.88 o 
   2  23   4       87.98      110.42     21.89 o 
   3  23   4       87.68       91.91     21.31 o 
   4  23   4       43.95       66.32     23.04 o 
  -6  24   4        8.90      -14.07     20.26 o 
  -5  24   4       58.00       56.32     23.09 o 
  -4  24   4        8.73       18.31     14.78 o 
  -3  24   4      172.44      179.48     19.74 o 
  -2  24   4       31.03       26.37     11.48 o 
  -1  24   4       97.50      105.51     29.59 o 
   0  24   4      149.92      159.69     23.40 o 
   1  24   4       40.00       44.06     16.11 o 
   2  24   4       21.11       51.17     18.57 o 
   3  24   4       35.07       31.82     18.53 o 
  -6  25   4        9.23       -7.81     20.72 o 
  -5  25   4      107.66       88.55     19.76 o 
  -4  25   4       31.97       48.59     22.97 o 
  -3  25   4       17.28       23.91     11.58 o 
  -2  25   4        4.63       22.71     15.18 o 
  -1  25   4       46.29       64.68     20.84 o 
   0  25   4       67.31       46.87     43.65 o 
   1  25   4       14.10       26.16     14.34 o 
   2  25   4        5.85        7.31     14.64 o 
   3  25   4      103.28       86.96     25.68 o 
  -5  26   4       24.66       26.39     18.49 o 
  -4  26   4       21.42       21.77     16.24 o 
  -3  26   4      129.49      161.36     19.60 o 
  -2  26   4      124.78      174.92     24.94 o 
  -1  26   4       26.52        3.07     20.90 o 
   0  26   4       47.39       59.17     16.18 o 
   1  26   4      143.28      118.72     32.74 o 
   2  26   4       31.84       23.85     26.29 o 
  -4  27   4       81.15      106.66     21.63 o 
  -3  27   4       70.14       61.46     14.47 o 
  -2  27   4        6.76       20.36     15.62 o 
  -1  27   4      148.94      146.56     28.56 o 
   0  27   4       63.50       57.04     18.44 o 
   1  27   4        7.41       15.93     24.78 o 
   2  27   4       84.54       87.85     27.50 o 
  -4  28   4       45.71       48.40     25.56 o 
  -3  28   4        7.95       38.25     18.05 o 
  -2  28   4      126.07      151.12     25.35 o 
  -1  28   4        4.61       13.67     28.30 o 
   0  28   4       26.24       19.90     18.09 o 
   1  28   4       87.62       73.41     26.22 o 
  -2  29   4       53.11       58.87     22.97 o 
  -1  29   4       82.67      106.70     43.88 o 
  -5 -26   5       31.47       19.70     45.26 o 
  -5 -25   5        8.40       11.31     35.41 o 
  -6 -24   5       26.80       34.62     36.60 o 
  -5 -24   5       54.15       81.53     42.49 o 
  -6 -23   5       30.87       36.85     38.78 o 
  -5 -23   5        0.90       13.02     32.16 o 
  -7 -22   5        0.99       -9.09     37.51 o 
  -6 -22   5       14.29       -4.14     29.28 o 
  -5 -22   5       56.32       60.33     37.82 o 
  -7 -21   5      495.44      499.39     76.49 o 
  -6 -21   5      179.14      206.10     48.58 o 
  -5 -21   5       25.96       38.03     29.21 o 
  -8 -20   5       46.23       42.00     43.87 o 
  -7 -20   5       17.35       21.69     36.21 o 
  -6 -20   5      277.90      273.22     53.37 o 
  -5 -20   5      140.14      147.55     40.70 o 
   3 -20   5       11.21       35.38     25.32 o 
   4 -20   5        8.30        2.04     23.92 o 
  -8 -19   5        0.95      -14.12     33.18 o 
  -7 -19   5        8.15      -12.02     28.70 o 
  -6 -19   5       37.98       71.98     33.05 o 
  -5 -19   5      546.89      552.23     65.53 o 
   1 -19   5        7.90       23.52     20.78 o 
   2 -19   5       24.32       24.99     21.16 o 
   3 -19   5       59.08       61.08     25.61 o 
   4 -19   5        1.40       -0.11     22.47 o 
  -8 -18   5       39.67       39.75     32.45 o 
  -7 -18   5       55.59       27.72     31.51 o 
  -6 -18   5       51.15       77.70     33.41 o 
  -5 -18   5      164.37      175.17     39.64 o 
   0 -18   5       85.19       84.32     24.53 o 
   1 -18   5       49.29       38.34     24.21 o 
   2 -18   5       14.27       19.60     21.80 o 
   3 -18   5      111.47      124.69     29.91 o 
   4 -18   5        2.65       14.10     24.29 o 
   5 -18   5       57.93       94.12     32.84 o 
  -8 -17   5       12.72      -11.49     30.46 o 
  -7 -17   5        9.12       33.78     26.44 o 
  -6 -17   5       38.05       42.54     27.84 o 
  -5 -17   5        2.26       21.66     19.71 o 
  -2 -17   5       29.48       90.19     23.15 o 
  -1 -17   5       92.99       83.91     23.78 o 
   0 -17   5       63.66       62.45     22.26 o 
   1 -17   5      261.74      219.15     33.57 o 
   2 -17   5        1.70       28.70     20.27 o 
   3 -17   5       27.02       21.33     21.28 o 
   4 -17   5       48.91       61.57     27.62 o 
   5 -17   5       35.75       58.95     30.52 o 
  -9 -16   5       81.11       92.09     44.00 o 
  -8 -16   5        2.27       -6.83     26.10 o 
  -7 -16   5       16.90       -0.74     23.05 o 
  -6 -16   5       30.25       71.39     27.79 o 
  -5 -16   5       79.68      107.82     31.47 o 
  -3 -16   5      216.24      311.85     34.74 o 
  -2 -16   5       59.38       49.48     20.91 o 
  -1 -16   5      186.66      170.01     27.21 o 
   0 -16   5       63.05       43.16     20.95 o 
   1 -16   5       44.09       39.22     20.10 o 
   2 -16   5        2.14        9.20     18.76 o 
   3 -16   5       22.97       61.21     25.62 o 
   4 -16   5       61.31       58.19     27.21 o 
   5 -16   5       34.24       31.98     27.31 o 
  -9 -15   5       22.70       37.44     34.16 o 
  -8 -15   5       53.39      102.73     35.67 o 
  -7 -15   5       82.79      110.85     35.46 o 
  -6 -15   5       49.99       60.03     24.05 o 
  -5 -15   5      730.79      761.84     68.55 o 
  -3 -15   5      431.45      447.89     39.67 o 
  -2 -15   5       30.98       20.90     17.90 o 
  -1 -15   5       54.35       70.77     22.54 o 
   0 -15   5      270.05      237.18     31.38 o 
   1 -15   5       61.30       76.12     23.55 o 
   2 -15   5       34.81       19.95     20.66 o 
   3 -15   5      135.53      161.55     32.83 o 
   4 -15   5       53.94       80.65     28.09 o 
   5 -15   5       50.14       70.61     30.78 o 
  -9 -14   5       88.87       88.12     39.02 o 
  -8 -14   5       26.45       59.86     27.26 o 
  -7 -14   5        0.72       -9.80     19.04 o 
  -6 -14   5      101.29       94.65     30.47 o 
  -5 -14   5      128.80      100.39     29.87 o 
  -2 -14   5       69.23       92.30     22.84 o 
  -1 -14   5      209.93      202.51     29.16 o 
   0 -14   5       40.94       49.37     20.62 o 
   1 -14   5      422.82      379.17     40.68 o 
   2 -14   5       43.76       45.92     22.87 o 
   3 -14   5      257.66      300.07     41.66 o 
   4 -14   5       89.37       94.58     29.53 o 
   5 -14   5      113.45      120.09     34.80 o 
   6 -14   5       81.94      137.15     40.77 o 
  -9 -13   5        6.60       10.78     23.48 o 
  -8 -13   5       45.95       68.09     30.37 o 
  -7 -13   5       17.02       29.07     19.12 o 
  -6 -13   5        0.04        0.98     21.01 o 
  -5 -13   5      196.15      177.02     33.63 o 
  -4 -13   5      185.82      169.50     32.93 o 
  -2 -13   5      164.12      168.94     27.42 o 
  -1 -13   5      444.89      439.40     39.39 o 
   0 -13   5      232.32      208.67     19.46 o 
   1 -13   5      395.31      375.31     27.24 o 
   2 -13   5      475.70      437.78     42.31 o 
   3 -13   5      143.41      140.01     22.30 o 
   4 -13   5       73.09       75.47     28.09 o 
   5 -13   5       24.93       39.10     27.22 o 
   6 -13   5       23.95       45.63     28.45 o 
  -9 -12   5       21.84       36.33     18.04 o 
  -8 -12   5       35.35       52.14     28.75 o 
  -7 -12   5        0.35       -4.27     18.20 o 
  -6 -12   5       72.63       59.50     23.96 o 
  -5 -12   5      184.37      187.62     33.74 o 
  -4 -12   5      517.19      494.69     48.67 o 
  -2 -12   5      379.02      376.58     35.44 o 
  -1 -12   5       60.85       62.58     12.15 o 
   0 -12   5       10.63       15.82     13.23 o 
   1 -12   5       98.40      101.82     16.38 o 
   2 -12   5      433.54      416.52     48.76 o 
   3 -12   5      236.85      239.61     26.39 o 
   4 -12   5      145.82       76.79     70.88 o 
   5 -12   5       40.81       25.01     27.19 o 
   6 -12   5        1.55        9.03     27.58 o 
 -10 -11   5        3.26        1.89     19.97 o 
  -9 -11   5       26.19       26.56     15.22 o 
  -8 -11   5       47.69       39.57     27.84 o 
  -7 -11   5       81.78       90.45     30.28 o 
  -6 -11   5       26.16       42.47     22.33 o 
  -5 -11   5      494.28      467.83     48.93 o 
  -4 -11   5     1142.57     1041.30     65.45 o 
  -2 -11   5      225.12      230.78     29.28 o 
  -1 -11   5      470.65      491.58     21.60 o 
   0 -11   5      269.38      258.08     13.70 o 
   1 -11   5       47.65       57.40     14.36 o 
   2 -11   5      189.10      193.02     21.87 o 
   3 -11   5      469.53      423.15     31.94 o 
   4 -11   5       58.87       35.72     14.26 o 
   5 -11   5       13.74       21.54     16.45 o 
   6 -11   5       34.95       34.31     26.42 o 
 -10 -10   5       25.55       28.55     20.16 o 
  -9 -10   5       51.01       62.58     18.67 o 
  -8 -10   5       86.73       85.78     26.87 o 
  -7 -10   5       80.82       93.85     28.86 o 
  -6 -10   5       33.93       64.69     23.96 o 
  -5 -10   5      487.15      444.75     46.14 o 
  -4 -10   5      191.36      197.11     30.23 o 
  -1 -10   5      112.54      115.01     11.51 o 
   0 -10   5      166.29      166.46     11.13 o 
   1 -10   5      286.64      305.30     22.19 o 
   2 -10   5       77.73       69.44     16.25 o 
   3 -10   5       22.48       37.63     14.19 o 
   4 -10   5      136.28       59.77     74.07 o 
   5 -10   5       17.09       18.77     16.02 o 
   6 -10   5       16.57       48.39     21.44 o 
 -10  -9   5       74.89       76.82     21.26 o 
  -9  -9   5       17.99       45.01     17.23 o 
  -8  -9   5       10.21       12.89     12.82 o 
  -7  -9   5      322.47      374.93     49.22 o 
  -6  -9   5      215.78      247.50     37.25 o 
  -5  -9   5      169.37      174.78     30.97 o 
  -4  -9   5     1158.88     1017.92     60.44 o 
  -2  -9   5       11.55       13.36      8.92 o 
  -1  -9   5      168.19      170.80     10.23 o 
   0  -9   5      246.19      250.03     12.82 o 
   1  -9   5      339.78      342.03     22.85 o 
   2  -9   5      107.08      113.03     18.11 o 
   3  -9   5      260.67      245.44     24.65 o 
   4  -9   5      257.55       96.98    115.92 o 
   5  -9   5       53.96       57.69     19.04 o 
   6  -9   5      109.78      100.62     22.84 o 
 -10  -8   5       34.94       47.67     20.61 o 
  -9  -8   5       96.21      110.16     21.96 o 
  -8  -8   5      287.30      264.07     32.05 o 
  -7  -8   5      137.89      126.46     31.45 o 
  -6  -8   5      699.94      699.06     59.35 o 
  -5  -8   5      257.85      183.92     30.62 o 
  -4  -8   5       15.27       22.19     15.32 o 
  -1  -8   5       53.02       61.21     10.55 o 
   0  -8   5      254.68      255.11     12.25 o 
   1  -8   5      492.21      453.48     29.76 o 
   2  -8   5      357.90      339.59     25.75 o 
   3  -8   5       83.67       78.78     16.63 o 
   4  -8   5       22.15       20.88     13.96 o 
   5  -8   5       42.23       44.76     17.24 o 
   6  -8   5       18.85       16.37     16.17 o 
 -10  -7   5        5.44       13.08     16.04 o 
  -9  -7   5       59.84       67.79     24.57 o 
  -8  -7   5        3.28       14.67     12.44 o 
  -7  -7   5       99.93       98.55     28.27 o 
  -6  -7   5      101.69      139.12     29.55 o 
  -5  -7   5      122.22      116.15     24.88 o 
  -4  -7   5      782.73      706.42     47.27 o 
  -1  -7   5      182.86      164.47     14.72 o 
   0  -7   5      167.30      179.37     10.37 o 
   1  -7   5      208.52      195.90     16.72 o 
   2  -7   5      497.30      505.90     29.82 o 
   3  -7   5      109.70      113.75     18.85 o 
   4  -7   5       48.79       64.64     16.98 o 
   5  -7   5       64.89       77.20     19.35 o 
   6  -7   5      115.71      128.95     25.97 o 
 -10  -6   5       16.93       39.89     17.88 o 
  -9  -6   5       79.93       84.14     20.17 o 
  -8  -6   5       47.40       52.92     15.75 o 
  -7  -6   5      169.11      156.23     32.78 o 
  -6  -6   5     1934.75     1951.82     92.84 o 
  -5  -6   5      485.78      478.62     42.96 o 
  -4  -6   5      537.22      571.06     41.74 o 
  -2  -6   5      106.96       90.79     15.78 o 
  -1  -6   5        3.73       17.84      8.05 o 
   0  -6   5      428.03      430.17     32.86 o 
   1  -6   5      363.35      349.89     13.69 o 
   2  -6   5       22.03       17.31     12.79 o 
   3  -6   5      300.13      302.90     26.87 o 
   4  -6   5        3.62        4.87     14.01 o 
   5  -6   5       82.98      104.73     21.57 o 
   6  -6   5       31.70       41.25     26.27 o 
   7  -6   5       19.69       46.87     23.08 o 
 -10  -5   5      100.82      116.71     25.00 o 
  -9  -5   5        4.77       16.58     14.91 o 
  -8  -5   5      135.17      139.67     28.10 o 
  -7  -5   5      375.26      389.65     46.66 o 
  -6  -5   5     1007.62      958.56     64.85 o 
  -5  -5   5      124.83      124.60     23.42 o 
  -4  -5   5      474.24      437.16     35.17 o 
  -3  -5   5      825.79      746.77     40.22 o 
  -2  -5   5      108.63      115.76     17.27 o 
  -1  -5   5      301.01      289.80     27.27 o 
   0  -5   5      649.22      642.21     30.69 o 
   1  -5   5       74.92       87.46      8.48 o 
   2  -5   5       77.68       76.42     15.00 o 
   3  -5   5      390.23      382.26     29.16 o 
   4  -5   5       70.49       58.59     15.34 o 
   5  -5   5       15.02       13.21     13.87 o 
   6  -5   5       46.11       58.94     17.55 o 
   7  -5   5        5.34       15.66     20.31 o 
 -10  -4   5       66.30       80.18     16.38 o 
  -9  -4   5       61.72       85.34     19.08 o 
  -8  -4   5       90.00       66.16     16.01 o 
  -7  -4   5      287.63      281.41     39.93 o 
  -6  -4   5      275.84      219.03     33.84 o 
  -5  -4   5      154.34      153.64     24.32 o 
  -4  -4   5       35.69       46.27     14.81 o 
  -3  -4   5       27.48       24.26      7.90 o 
  -2  -4   5      222.60      229.61     23.06 o 
  -1  -4   5       45.07       50.91     10.29 o 
   0  -4   5      622.90      644.88     33.24 o 
   1  -4   5      164.65      174.51     10.92 o 
   2  -4   5       95.15       87.50     14.70 o 
   3  -4   5      114.23      102.53     18.14 o 
   4  -4   5      143.41      152.70     21.26 o 
   5  -4   5      233.62      219.40     26.68 o 
   6  -4   5       80.46       91.16     20.69 o 
   7  -4   5        0.21       19.36     17.35 o 
 -10  -3   5      159.81      156.80     20.21 o 
  -9  -3   5       74.16       78.05     14.94 o 
  -8  -3   5        2.95       22.40     13.45 o 
  -7  -3   5      145.95      134.96     28.64 o 
  -6  -3   5      140.20      141.12     28.41 o 
  -5  -3   5      126.88      120.03     22.05 o 
  -4  -3   5      340.59      314.98     21.10 o 
  -3  -3   5      214.30      180.46     14.65 o 
  -2  -3   5      405.88      434.56     30.72 o 
  -1  -3   5      449.83      415.24     27.96 o 
   0  -3   5      288.63      274.75     13.31 o 
   1  -3   5       97.56       99.99      9.25 o 
   2  -3   5      240.83      207.64     19.67 o 
   3  -3   5      371.38      158.79    168.19 o 
   4  -3   5      118.64       91.02     17.19 o 
   5  -3   5      142.06      142.26     23.79 o 
   6  -3   5      138.31      194.72     31.59 o 
   7  -3   5       41.93       57.05     21.20 o 
 -10  -2   5      102.43      123.37     18.54 o 
  -9  -2   5       19.24       29.21     12.21 o 
  -8  -2   5      222.92      193.36     23.55 o 
  -7  -2   5      372.76      365.68     30.11 o 
  -6  -2   5      210.13      215.94     22.32 o 
  -5  -2   5      244.66      223.58     23.14 o 
  -4  -2   5      361.66      404.25     38.97 o 
  -3  -2   5       70.05       67.99      9.81 o 
  -2  -2   5      719.70      729.89     39.69 o 
  -1  -2   5      138.59      169.15     19.23 o 
   0  -2   5      116.31      115.48      8.96 o 
   1  -2   5       30.42       33.13      6.79 o 
   2  -2   5       39.66       47.84      9.03 o 
   3  -2   5       72.05       19.14     34.24 o 
   4  -2   5       63.29       63.43     15.88 o 
   5  -2   5       78.40       78.22     17.79 o 
   6  -2   5        0.61       13.93     21.31 o 
   7  -2   5       27.87       27.80     18.12 o 
 -10  -1   5        7.04        5.21     11.78 o 
  -9  -1   5      167.05      173.26     19.53 o 
  -8  -1   5      102.00       98.87     18.85 o 
  -7  -1   5       63.48       60.00     15.45 o 
  -6  -1   5       24.81       29.00     11.85 o 
  -5  -1   5       84.09       89.53     14.06 o 
  -4  -1   5      181.13      184.57     16.23 o 
  -3  -1   5      379.41      329.37     17.73 o 
  -2  -1   5      350.21      431.64     31.37 o 
  -1  -1   5       39.43       26.89      5.83 o 
   0  -1   5      500.71      490.36     17.32 o 
   1  -1   5      233.24      235.83     13.60 o 
   2  -1   5       20.65       25.88     12.07 o 
   3  -1   5      332.15      264.95     38.65 o 
   4  -1   5       53.40       33.61     18.85 o 
   5  -1   5       21.43       31.66     15.35 o 
   6  -1   5      165.19      214.55     27.98 o 
   7  -1   5       67.16       67.39     19.51 o 
 -10   0   5       32.52       39.19     14.22 o 
  -9   0   5       20.38       20.96     10.58 o 
  -8   0   5      166.53      180.83     23.16 o 
  -7   0   5      216.04      217.92     23.70 o 
  -6   0   5       17.50       21.94     11.19 o 
  -5   0   5       15.74       20.97     10.07 o 
  -4   0   5      259.77      281.43     18.94 o 
  -3   0   5        0.60        5.05      7.20 o 
  -2   0   5     1017.61     1258.92    116.33 o 
  -1   0   5      171.95      186.38     12.01 o 
   0   0   5      193.08      230.35     12.77 o 
   1   0   5     1333.98     1328.97     30.80 o 
   2   0   5      472.07      441.12     23.95 o 
   3   0   5        3.14        6.17     12.84 o 
   4   0   5      224.19      225.56     45.03 o 
   5   0   5       14.28       16.09     15.08 o 
   6   0   5       19.55        6.38     16.03 o 
   7   0   5       71.77       84.51     21.11 o 
 -10   1   5        7.78       13.05     13.32 o 
  -9   1   5      166.46      151.63     22.34 o 
  -8   1   5      105.10       78.96     17.73 o 
  -7   1   5       68.03       78.77     15.98 o 
  -6   1   5       25.60       34.10     12.22 o 
  -5   1   5       86.27       79.32     13.00 o 
  -4   1   5      179.71      176.28     15.19 o 
  -3   1   5      378.44      363.88     16.81 o 
  -2   1   5      350.59      421.89     22.62 o 
  -1   1   5       39.76       45.15      7.45 o 
   0   1   5      504.97      492.23     18.56 o 
   1   1   5      233.00      249.04     14.75 o 
   2   1   5       20.04        5.46      8.22 o 
   3   1   5      337.64      309.83     26.65 o 
   4   1   5       52.55       35.69     14.25 o 
   5   1   5       20.54       18.67     14.53 o 
   6   1   5      163.21      203.12     38.54 o 
   7   1   5       65.97       64.10     20.08 o 
 -10   2   5      101.35      118.16     28.17 o 
  -9   2   5       21.10       33.17     15.49 o 
  -8   2   5      228.76      230.88     25.54 o 
  -7   2   5      372.42      358.76     28.33 o 
  -6   2   5      217.41      224.29     21.24 o 
  -5   2   5      247.89      213.63     18.67 o 
  -4   2   5      358.73      370.16     21.60 o 
  -3   2   5       66.08       67.40      7.87 o 
  -2   2   5      719.20      764.04     24.52 o 
  -1   2   5      142.24      149.33     12.69 o 
   0   2   5      113.25      126.14     11.15 o 
   1   2   5       26.45       32.83      8.27 o 
   2   2   5       37.40       26.21     14.74 o 
   3   2   5       71.91       66.97     12.06 o 
   4   2   5       62.56       72.64     18.71 o 
   5   2   5       82.08       89.49     23.20 o 
   6   2   5        0.63       12.44     14.24 o 
   7   2   5       26.66       23.90     17.41 o 
 -10   3   5      162.25      168.07     25.36 o 
  -9   3   5       75.08       67.55     17.00 o 
  -8   3   5        3.17       -2.15     12.12 o 
  -7   3   5      151.52      155.73     21.03 o 
  -6   3   5      144.34      131.62     17.13 o 
  -5   3   5      126.88      111.74     14.84 o 
  -4   3   5      354.05      325.30     18.68 o 
  -3   3   5      215.04      202.66     10.93 o 
  -2   3   5      406.63      500.35     21.11 o 
  -1   3   5      455.31      443.74     21.38 o 
   0   3   5      288.43      283.66     15.72 o 
   1   3   5       99.04      105.47     11.41 o 
   2   3   5      244.25      247.15     16.92 o 
   3   3   5      372.51      359.72     21.47 o 
   4   3   5      121.68      102.28     19.76 o 
   5   3   5      141.56      119.59     20.79 o 
   6   3   5      139.97      168.68     26.77 o 
   7   3   5       42.26       66.38     22.17 o 
 -10   4   5       66.44       45.71     19.40 o 
  -9   4   5       61.28       73.73     16.80 o 
  -8   4   5       86.96      108.32     19.04 o 
  -7   4   5      287.22      258.39     24.65 o 
  -6   4   5      284.75      282.09     23.52 o 
  -5   4   5      153.17      151.34     21.86 o 
  -4   4   5       34.65       45.36      8.28 o 
  -3   4   5       25.75       25.22     13.22 o 
  -2   4   5      232.56      242.02     16.16 o 
  -1   4   5       44.32       40.85      8.74 o 
   0   4   5      624.71      650.34     30.25 o 
   1   4   5      160.61       97.04     47.29 o 
   2   4   5       90.82       87.66     12.51 o 
   3   4   5      113.98      120.18     14.29 o 
   4   4   5      149.34      150.81     22.03 o 
   5   4   5      235.80      233.52     27.63 o 
   6   4   5       80.04       99.20     21.64 o 
   7   4   5        0.37       24.84     26.36 o 
 -10   5   5      101.76      108.52     22.56 o 
  -9   5   5        4.52       14.34     14.72 o 
  -8   5   5      133.32      120.77     20.42 o 
  -7   5   5      374.90      364.60     29.41 o 
  -6   5   5     1007.22      924.81     47.13 o 
  -5   5   5      125.35      127.20     16.58 o 
  -4   5   5      489.72      473.55     77.77 o 
  -3   5   5      828.98      773.43    117.80 o 
  -2   5   5      108.95      131.91     19.87 o 
  -1   5   5      307.03      322.76     30.83 o 
   0   5   5      655.11      651.74     26.36 o 
   1   5   5       75.89       77.27     10.88 o 
   2   5   5       74.51       71.47     12.16 o 
   3   5   5      377.95      375.29     22.52 o 
   4   5   5       72.46       59.90     17.14 o 
   5   5   5       15.77       -2.86     14.39 o 
   6   5   5       48.84       38.23     24.19 o 
   7   5   5        5.88       -7.11     16.44 o 
 -10   6   5       17.39       15.09     16.43 o 
  -9   6   5       78.65       98.61     19.55 o 
  -8   6   5       48.06       65.77     16.61 o 
  -7   6   5      169.41      140.44     31.56 o 
  -6   6   5     1937.46     1738.83    154.62 o 
  -5   6   5      490.41      440.02     25.30 o 
  -4   6   5      541.31      487.45     21.79 o 
  -3   6   5      849.01      614.85    235.40 o 
  -2   6   5      105.07      105.47     12.81 o 
  -1   6   5        3.02       11.08      8.64 o 
   0   6   5      432.76      292.58    147.40 o 
   1   6   5      362.58      341.21     19.43 o 
   2   6   5       23.28       21.85     10.49 o 
   3   6   5      298.91      266.11     19.58 o 
   4   6   5        3.69       12.43     10.42 o 
   5   6   5       79.82       83.10     18.46 o 
   6   6   5       31.39       39.25     16.86 o 
   7   6   5       19.04       16.77     18.05 o 
 -10   7   5        6.15        2.93     16.06 o 
  -9   7   5       59.87       56.87     16.69 o 
  -8   7   5        3.18       12.21     14.89 o 
  -7   7   5       97.68       88.26     16.57 o 
  -6   7   5       98.80       99.73     15.97 o 
  -5   7   5      120.60      122.45     14.53 o 
  -4   7   5      784.73      697.03     98.84 o 
  -3   7   5      122.37      122.22      8.72 o 
  -2   7   5      343.49      177.73    191.12 o 
  -1   7   5      177.43       86.39     79.75 o 
   0   7   5      169.92      177.93     14.81 o 
   1   7   5      207.56      211.49     16.53 o 
   2   7   5      501.51      484.20     24.56 o 
   3   7   5      103.32      112.95     15.01 o 
   4   7   5       47.40       60.62     12.75 o 
   5   7   5       65.23       81.29     19.38 o 
   6   7   5      116.82      125.54     30.44 o 
 -10   8   5       35.02       66.68     20.74 o 
  -9   8   5       94.89      109.70     20.85 o 
  -8   8   5      288.91      255.26     26.03 o 
  -7   8   5      138.16      144.50     19.13 o 
  -6   8   5      698.67      647.87     88.81 o 
  -5   8   5      262.40      242.54     19.52 o 
  -4   8   5       14.64       21.94      8.53 o 
  -3   8   5      533.30      530.14     17.86 o 
  -2   8   5     1140.84     1080.61    144.40 o 
  -1   8   5       55.86       70.06     13.42 o 
   0   8   5      253.47      247.55     17.03 o 
   1   8   5      480.28      483.66     23.90 o 
   2   8   5      366.50      353.46     21.85 o 
   3   8   5       84.31       72.54     13.76 o 
   4   8   5       19.79       12.35     11.32 o 
   5   8   5       41.42       68.63     19.12 o 
   6   8   5       19.09       34.37     16.59 o 
 -10   9   5       75.25       78.70     21.54 o 
  -9   9   5       18.39       28.29     14.18 o 
  -8   9   5       10.82       -4.04     11.58 o 
  -7   9   5      319.06      289.63     46.26 o 
  -6   9   5      214.05      196.40     21.02 o 
  -5   9   5      169.78      168.03     27.49 o 
  -4   9   5     1160.67     1067.67    111.58 o 
  -3   9   5      153.71      149.36     10.85 o 
  -2   9   5       11.73       15.50      9.21 o 
  -1   9   5      174.38      187.26     18.73 o 
   0   9   5      239.34      213.92     16.34 o 
   1   9   5      342.09      321.67     25.21 o 
   2   9   5      111.95       97.72     13.93 o 
   3   9   5      262.08      271.66     20.84 o 
   4   9   5      253.24      248.16     20.81 o 
   5   9   5       54.30       55.46     18.46 o 
   6   9   5      108.05      120.40     43.51 o 
 -10  10   5       25.52       17.64     33.15 o 
  -9  10   5       51.80       73.18     18.40 o 
  -8  10   5       83.70       96.86     18.75 o 
  -7  10   5       81.09       87.28     16.35 o 
  -6  10   5       34.39       24.53     14.42 o 
  -5  10   5      475.20      403.10     33.43 o 
  -4  10   5      189.38      168.92     16.13 o 
  -3  10   5      247.60      243.41     14.15 o 
  -2  10   5      132.83      145.43     10.91 o 
  -1  10   5      110.10      104.87     15.65 o 
   0  10   5      169.80      177.93     25.92 o 
   1  10   5      298.82      272.61     19.26 o 
   2  10   5       78.37       72.95     12.66 o 
   3  10   5       22.24       36.24     11.61 o 
   4  10   5      131.83      128.99     16.60 o 
   5  10   5       16.21       41.48     16.74 o 
   6  10   5       16.81       15.25     17.05 o 
 -10  11   5        2.73       22.01     27.26 o 
  -9  11   5       25.68       66.88     21.46 o 
  -8  11   5       47.45       59.78     23.66 o 
  -7  11   5       81.04       91.79     21.10 o 
  -6  11   5       27.85       29.61     13.61 o 
  -5  11   5      489.32      418.08     26.48 o 
  -4  11   5     1133.52     1088.73     50.82 o 
  -3  11   5      512.50      495.81     26.12 o 
  -2  11   5      225.65      254.32     28.25 o 
  -1  11   5      464.87      433.07     41.04 o 
   0  11   5      265.41      135.21     67.48 o 
   1  11   5       48.41       27.00     18.37 o 
   2  11   5      184.87      121.87     65.36 o 
   3  11   5      480.07      471.63     27.25 o 
   4  11   5       57.49       69.40     13.43 o 
   5  11   5       14.59       20.96     11.17 o 
   6  11   5       32.57       63.58     32.34 o 
  -9  12   5       22.19       39.27     19.17 o 
  -8  12   5       34.82       36.18     18.15 o 
  -7  12   5        0.34      -10.84     12.12 o 
  -6  12   5       76.76       78.38     15.58 o 
  -5  12   5      188.53      194.81     20.32 o 
  -4  12   5      520.99      499.21     33.89 o 
  -3  12   5      108.83      110.26     11.26 o 
  -2  12   5      365.71      299.39     54.58 o 
  -1  12   5       59.24       49.06     13.08 o 
   0  12   5       11.61       10.36      9.09 o 
   1  12   5      104.91       99.24     13.55 o 
   2  12   5      426.62      436.45     24.62 o 
   3  12   5      235.86      148.15     78.81 o 
   4  12   5      144.07      120.99     16.76 o 
   5  12   5       42.15       49.95     14.85 o 
   6  12   5        1.50       11.62     27.72 o 
  -9  13   5        6.36       21.67     17.39 o 
  -8  13   5       45.51       61.17     17.09 o 
  -7  13   5       15.18        9.77     13.77 o 
  -6  13   5        0.12        9.59     11.56 o 
  -5  13   5      193.82      219.96     27.20 o 
  -4  13   5      184.91      179.77     19.10 o 
  -3  13   5      102.90       98.05     17.34 o 
  -2  13   5      163.99      137.81     18.26 o 
  -1  13   5      441.07      454.46     34.37 o 
   0  13   5      238.83      222.45     17.88 o 
   1  13   5      394.26      378.56     22.90 o 
   2  13   5      474.80      449.80     33.28 o 
   3  13   5      142.92      152.87     17.52 o 
   4  13   5       74.28       71.21     17.29 o 
   5  13   5       25.34       22.92     14.84 o 
   6  13   5       23.40       27.24     29.36 o 
  -8  14   5       24.69       57.46     23.92 o 
  -7  14   5        0.68        3.50     12.32 o 
  -6  14   5       96.78       88.48     18.17 o 
  -5  14   5      124.08      116.30     18.62 o 
  -4  14   5      410.20      397.61     41.43 o 
  -3  14   5      186.38      161.07     23.27 o 
  -2  14   5       67.38       55.71     14.03 o 
  -1  14   5      206.14      208.24     24.05 o 
   0  14   5       41.23       45.46     10.96 o 
   1  14   5      422.19      409.32     23.96 o 
   2  14   5       45.05       54.97     12.60 o 
   3  14   5      258.06      243.04     26.76 o 
   4  14   5       90.00      104.11     19.37 o 
   5  14   5      116.69      148.04     24.93 o 
   6  14   5       81.40      124.40     46.23 o 
  -8  15   5       51.44       68.35     26.29 o 
  -7  15   5       79.34      123.08     30.28 o 
  -6  15   5       52.13       69.91     24.99 o 
  -5  15   5      736.82      711.99     57.73 o 
  -4  15   5       30.54       33.29     20.11 o 
  -3  15   5      438.14      429.53     30.41 o 
  -2  15   5       30.56       41.47     13.36 o 
  -1  15   5       58.10       59.77     14.73 o 
   0  15   5      274.02      289.86     20.65 o 
   1  15   5       61.74       67.59     13.36 o 
   2  15   5       35.92       31.74     15.57 o 
   3  15   5      134.84      133.42     21.82 o 
   4  15   5       52.46       82.48     18.43 o 
   5  15   5       50.66       80.14     20.40 o 
  -8  16   5        2.80      -11.16     24.02 o 
  -7  16   5       16.96       27.83     21.25 o 
  -6  16   5       32.52       20.68     20.86 o 
  -5  16   5       84.08      110.01     27.13 o 
  -4  16   5       26.82       46.32     14.11 o 
  -3  16   5      212.21      192.76     25.27 o 
  -2  16   5       56.88       61.59     15.13 o 
  -1  16   5      187.72      195.52     18.39 o 
   0  16   5       62.44       65.29     16.32 o 
   1  16   5       40.21       60.75     16.94 o 
   2  16   5        2.75        3.89     11.73 o 
   3  16   5       23.15       57.69     17.67 o 
   4  16   5       60.79       65.59     18.04 o 
   5  16   5       32.64       42.18     17.29 o 
  -8  17   5       12.66       26.82     25.41 o 
  -7  17   5        9.55        7.28     22.24 o 
  -6  17   5       37.44       50.63     23.18 o 
  -5  17   5        2.01       23.17     20.40 o 
  -4  17   5      128.46      117.32     18.37 o 
  -3  17   5       71.72       74.99     19.15 o 
  -2  17   5       29.08       25.77     13.55 o 
  -1  17   5       91.24       63.76     15.92 o 
   0  17   5       66.69       78.61     17.47 o 
   1  17   5      262.00      284.70     28.83 o 
   2  17   5        1.53       -4.43     11.76 o 
   3  17   5       27.93       48.28     21.60 o 
   4  17   5       48.72       61.05     24.47 o 
   5  17   5       35.82       48.54     18.55 o 
  -8  18   5       41.54       82.12     31.30 o 
  -7  18   5       55.40       78.20     27.83 o 
  -6  18   5       53.78       60.15     23.49 o 
  -5  18   5      166.80      163.71     30.98 o 
  -4  18   5       48.57       48.74     15.43 o 
  -3  18   5      456.00      399.48     31.59 o 
  -2  18   5      186.15      166.98     22.27 o 
  -1  18   5       34.64       41.46     13.84 o 
   0  18   5       87.57       92.33     18.02 o 
   1  18   5       49.86       60.69     15.50 o 
   2  18   5       13.13       22.31     14.44 o 
   3  18   5      110.71      108.03     21.63 o 
   4  18   5        2.92       21.11     16.11 o 
   5  18   5       56.77       84.19     41.70 o 
  -7  19   5        8.82       45.00     24.45 o 
  -6  19   5       38.29       78.30     26.53 o 
  -5  19   5      544.86      517.07     52.88 o 
  -4  19   5      186.46      210.90     26.39 o 
  -3  19   5       71.48       59.75     15.76 o 
  -2  19   5       54.40       44.67     16.41 o 
  -1  19   5      286.30      216.36     25.11 o 
   0  19   5        0.58        4.50     12.38 o 
   1  19   5        7.81       14.63     12.86 o 
   2  19   5       22.46       30.47     14.48 o 
   3  19   5       56.85       67.96     26.09 o 
   4  19   5        1.27       20.43     16.66 o 
  -6  20   5      278.26      295.45     43.50 o 
  -5  20   5      139.53      116.25     30.07 o 
  -4  20   5       67.76       85.35     18.52 o 
  -3  20   5      191.91      196.88     24.20 o 
  -2  20   5      203.40      216.47     35.23 o 
  -1  20   5       13.57       28.29     13.35 o 
   0  20   5       95.56      100.37     19.12 o 
   1  20   5       91.15       99.87     20.87 o 
   2  20   5        7.96        2.74     13.08 o 
   3  20   5       11.42       25.40     15.81 o 
   4  20   5        9.01       15.63     16.79 o 
  -7  21   5      495.44      532.96     57.39 o 
  -6  21   5      179.67      213.74     39.30 o 
  -5  21   5       26.29       42.50     24.79 o 
  -4  21   5       77.46       80.81     19.06 o 
  -3  21   5       58.53       64.87     18.15 o 
  -2  21   5       34.30       40.53     16.37 o 
  -1  21   5        2.54        4.33     11.05 o 
   0  21   5      192.33      150.63     24.17 o 
   1  21   5       12.87       18.43     14.48 o 
   2  21   5       54.92       39.69     16.37 o 
   3  21   5      143.56      187.51     27.92 o 
   4  21   5       48.26       60.19     22.64 o 
  -7  22   5        1.03       -3.03     30.83 o 
  -6  22   5       15.78       35.34     25.85 o 
  -5  22   5       57.08       83.85     30.07 o 
  -4  22   5        4.44        7.69     14.12 o 
  -3  22   5       36.26       44.28     17.91 o 
  -2  22   5       36.30       47.10     17.42 o 
  -1  22   5       57.81       63.25     17.55 o 
   0  22   5      102.23       72.43     18.48 o 
   1  22   5      115.31      103.16     21.02 o 
   2  22   5      133.32      140.40     23.94 o 
   3  22   5        7.53       11.18     15.78 o 
  -6  23   5       29.87       61.77     29.74 o 
  -5  23   5        1.05       25.85     24.38 o 
  -4  23   5       60.90       61.67     22.94 o 
  -3  23   5      114.66      101.97     20.14 o 
  -2  23   5      197.79      182.92     26.08 o 
  -1  23   5       91.23       86.14     24.44 o 
   0  23   5      280.76      253.62     31.42 o 
   1  23   5       39.22       34.96     16.90 o 
   2  23   5       87.92       99.84     21.66 o 
   3  23   5      201.74      201.27     34.05 o 
  -6  24   5       25.78       79.21     31.98 o 
  -5  24   5       51.49       63.24     28.79 o 
  -4  24   5       55.84       67.04     24.27 o 
  -3  24   5       40.03       67.16     18.48 o 
  -2  24   5      393.90      365.67     34.61 o 
  -1  24   5       54.11       41.94     15.80 o 
   0  24   5        4.47       17.94     12.40 o 
   1  24   5       30.16       18.01     23.55 o 
   2  24   5       18.07       54.38     18.28 o 
  -5  25   5        7.99       30.29     26.19 o 
  -4  25   5       72.44       75.79     19.82 o 
  -3  25   5      191.41      190.94     25.89 o 
  -2  25   5       92.84      101.51     20.51 o 
  -1  25   5       90.95       99.69     29.97 o 
   0  25   5      101.41      129.87     27.42 o 
   1  25   5       45.14       91.19     58.10 o 
   2  25   5       29.04       39.43     22.27 o 
  -5  26   5       29.39       59.20     30.52 o 
  -4  26   5       42.08       53.83     28.85 o 
  -3  26   5       16.59       26.77     14.95 o 
  -2  26   5       82.67      125.65     22.03 o 
  -1  26   5        4.60       20.89     15.46 o 
   0  26   5        5.88       19.22     17.15 o 
   1  26   5       71.05       78.34     23.99 o 
  -4  27   5       69.08      103.49     34.22 o 
  -3  27   5       11.80       22.02     16.26 o 
  -2  27   5       61.72       55.74     50.53 o 
  -1  27   5        9.43        8.74     16.47 o 
   0  27   5       67.97       88.95     23.38 o 
  -2  28   5       32.85       55.01     23.51 o 
  -5 -25   6       33.53       65.83     47.86 o 
  -5 -24   6        7.97       11.48     36.73 o 
  -6 -23   6        7.28       15.20     36.80 o 
  -5 -23   6        1.30        7.07     33.04 o 
  -7 -22   6      133.60      179.91     58.48 o 
  -6 -22   6       41.07        8.96     34.89 o 
  -5 -22   6       37.74       50.84     33.97 o 
  -7 -21   6       19.00        9.53     36.96 o 
  -6 -21   6       54.80       52.79     35.99 o 
  -5 -21   6       34.53       29.00     30.61 o 
  -7 -20   6       43.03       44.14     36.98 o 
  -6 -20   6       52.27       31.60     31.11 o 
  -5 -20   6      192.24      142.18     38.53 o 
   3 -20   6        1.57      -18.24     28.14 o 
  -8 -19   6       51.31       38.40     40.96 o 
  -7 -19   6       72.36      110.86     40.60 o 
  -6 -19   6       49.24       53.73     32.52 o 
  -5 -19   6       31.37        6.77     27.79 o 
   1 -19   6       17.88       27.61     23.40 o 
   2 -19   6        0.79       39.73     26.10 o 
   3 -19   6      125.60      127.84     33.93 o 
  -8 -18   6       17.00       43.02     34.33 o 
  -7 -18   6      114.57       92.77     38.50 o 
  -6 -18   6      214.62      247.69     49.12 o 
  -5 -18   6      135.37      130.91     34.57 o 
  -1 -18   6      245.67      279.57     37.66 o 
   0 -18   6      110.44      105.82     28.97 o 
   1 -18   6       90.46      125.96     32.36 o 
   2 -18   6      105.10      115.19     31.14 o 
   3 -18   6       11.05       33.14     26.20 o 
   4 -18   6       30.68       28.04     27.21 o 
  -8 -17   6      174.36      194.49     49.02 o 
  -7 -17   6        6.26      -20.79     25.83 o 
  -6 -17   6      208.95      284.04     48.82 o 
  -5 -17   6      456.67      435.59     55.34 o 
  -2 -17   6      406.60      413.47     41.13 o 
  -1 -17   6      211.98      240.04     34.03 o 
   0 -17   6      124.79      134.73     30.08 o 
   1 -17   6       70.78       68.92     27.49 o 
   2 -17   6      186.26      162.66     33.49 o 
   3 -17   6      126.02      136.79     34.61 o 
   4 -17   6       19.33       43.98     29.59 o 
  -9 -16   6       44.59       39.12     37.55 o 
  -8 -16   6       83.40       91.93     39.28 o 
  -7 -16   6       19.25       42.71     29.94 o 
  -6 -16   6       74.95       33.40     22.78 o 
  -5 -16   6      234.16      205.63     39.59 o 
  -3 -16   6      207.18      206.81     31.27 o 
  -2 -16   6      115.04      172.27     29.86 o 
  -1 -16   6       90.61       83.95     22.71 o 
   0 -16   6      112.34      102.74     26.49 o 
   1 -16   6       81.88       90.45     26.98 o 
   2 -16   6      190.95      179.75     34.76 o 
   3 -16   6       39.98       61.68     26.25 o 
   4 -16   6       43.73       40.59     28.73 o 
  -9 -15   6       56.70       93.16     41.16 o 
  -8 -15   6       43.27       11.39     26.38 o 
  -7 -15   6      156.75      185.81     39.27 o 
  -6 -15   6      453.23      447.97     55.83 o 
  -5 -15   6      208.08      206.75     38.77 o 
  -3 -15   6       95.74      132.78     26.99 o 
  -2 -15   6       87.52       81.19     24.14 o 
  -1 -15   6        4.98        4.73     18.34 o 
   0 -15   6       36.04       48.57     21.86 o 
   1 -15   6       26.07       57.21     23.18 o 
   2 -15   6       48.99       31.93     21.68 o 
   3 -15   6      239.82      249.31     41.56 o 
   4 -15   6      280.33      313.54     49.28 o 
  -9 -14   6       31.71       30.10     35.07 o 
  -8 -14   6      138.12      140.26     40.08 o 
  -7 -14   6      140.91       99.83     34.43 o 
  -6 -14   6      132.02      129.23     32.87 o 
  -5 -14   6      317.23      286.01     42.70 o 
  -3 -14   6      361.77      377.40     39.47 o 
  -2 -14   6       52.26       64.67     23.05 o 
  -1 -14   6      212.32      252.31     32.56 o 
   0 -14   6       27.75       34.58     19.93 o 
   1 -14   6      375.35      367.64     42.91 o 
   2 -14   6      236.71      214.91     35.85 o 
   3 -14   6       33.34       24.29     23.49 o 
   4 -14   6       66.94       85.31     32.12 o 
   5 -14   6      179.85      218.61     48.20 o 
  -9 -13   6        9.61        7.23     22.37 o 
  -8 -13   6      152.32      173.48     42.19 o 
  -7 -13   6      221.92      277.99     45.48 o 
  -6 -13   6       47.17       46.40     24.62 o 
  -5 -13   6        0.43       20.33     21.05 o 
  -2 -13   6      247.01      267.41     34.09 o 
  -1 -13   6       92.45       98.41     24.00 o 
   0 -13   6      445.20      375.90     41.37 o 
   1 -13   6       90.64       52.87     23.37 o 
   2 -13   6        6.93        8.35     19.90 o 
   3 -13   6       84.47       77.57     26.82 o 
   4 -13   6      101.89       79.27     31.57 o 
   5 -13   6        3.00        9.43     28.56 o 
  -9 -12   6      236.12      245.70     48.57 o 
  -8 -12   6       52.38       69.60     32.39 o 
  -7 -12   6       69.64       87.61     27.84 o 
  -6 -12   6      165.38      174.24     35.66 o 
  -5 -12   6       85.14       97.19     28.20 o 
  -2 -12   6      424.85      437.82     41.56 o 
  -1 -12   6      142.39      166.53     29.27 o 
   0 -12   6       61.85       64.29     22.31 o 
   1 -12   6      201.98      200.29     33.99 o 
   2 -12   6      507.31      488.66     51.78 o 
   3 -12   6       40.54       73.73     27.86 o 
   4 -12   6       47.21       60.38     28.95 o 
   5 -12   6      103.42      135.10     38.96 o 
 -10 -11   6      137.23      157.83     45.95 o 
  -9 -11   6       38.09       52.43     32.42 o 
  -8 -11   6       28.84       27.59     24.78 o 
  -7 -11   6      494.49      475.08     57.07 o 
  -6 -11   6       37.36       43.61     23.82 o 
  -5 -11   6        5.59        9.26     17.99 o 
  -4 -11   6      962.47      818.31     59.59 o 
  -2 -11   6       20.27       16.12     18.98 o 
  -1 -11   6      233.23      215.68     18.97 o 
   0 -11   6      658.82      556.81     48.13 o 
   1 -11   6       21.55        5.31     18.01 o 
   2 -11   6      516.46      517.93     52.19 o 
   3 -11   6       42.35       60.35     24.44 o 
   4 -11   6       18.40       27.46     26.19 o 
   5 -11   6       26.56       26.99     24.28 o 
 -10 -10   6        7.94       30.98     32.59 o 
  -9 -10   6        0.26        1.23     24.43 o 
  -8 -10   6       18.19        9.78     22.72 o 
  -7 -10   6       92.88       72.45     28.35 o 
  -6 -10   6       25.25       39.57     23.67 o 
  -5 -10   6      632.57      576.68     52.10 o 
  -4 -10   6      337.90      331.27     38.56 o 
  -2 -10   6       44.35       38.57     16.72 o 
  -1 -10   6      108.93      112.35     15.04 o 
   0 -10   6      526.99      468.26     43.58 o 
   1 -10   6      514.48      466.42     46.61 o 
   2 -10   6       12.61       28.87     19.56 o 
   3 -10   6       72.96       73.98     26.59 o 
   4 -10   6      121.87      103.81     32.82 o 
   5 -10   6        3.01       30.91     28.74 o 
 -10  -9   6       21.82       30.61     30.28 o 
  -9  -9   6        3.96       24.29     26.15 o 
  -8  -9   6       14.19       -4.70     20.01 o 
  -7  -9   6      275.61      265.53     41.77 o 
  -6  -9   6       69.66       69.58     25.03 o 
  -5  -9   6      178.70      170.93     30.41 o 
  -4  -9   6     1103.02     1061.26     62.69 o 
  -2  -9   6       93.39       84.70     14.15 o 
  -1  -9   6       53.53       54.54     12.13 o 
   0  -9   6       75.91       69.90     22.52 o 
   1  -9   6       84.35       71.62     24.83 o 
   2  -9   6       50.68       36.67     22.97 o 
   3  -9   6       31.92       54.16     24.19 o 
   4  -9   6       54.01       79.87     28.24 o 
   5  -9   6       68.74       92.73     34.43 o 
 -10  -8   6        7.45        0.89     26.98 o 
  -9  -8   6      105.88      121.37     35.84 o 
  -8  -8   6       16.34       29.48     21.92 o 
  -7  -8   6        9.02        5.00     21.87 o 
  -6  -8   6       60.38       89.02     26.22 o 
  -5  -8   6      432.13      320.39     38.02 o 
  -4  -8   6       46.17       49.96     19.88 o 
  -3  -8   6      345.89      371.21     34.91 o 
  -2  -8   6      139.60      127.06     20.05 o 
  -1  -8   6      297.62      267.61     35.22 o 
   0  -8   6       10.07        8.03     17.51 o 
   1  -8   6      257.35      230.89     34.72 o 
   2  -8   6      109.02      107.29     28.43 o 
   3  -8   6        9.26       -6.05     17.72 o 
   4  -8   6      138.45      146.33     36.28 o 
   5  -8   6       33.09       25.17     28.35 o 
   6  -8   6        0.80      -12.49     34.52 o 
 -10  -7   6       21.96       17.86     28.08 o 
  -9  -7   6       84.33      115.04     33.22 o 
  -8  -7   6       39.30       57.97     25.76 o 
  -7  -7   6        6.06       20.70     20.56 o 
  -6  -7   6      426.96      411.96     45.23 o 
  -5  -7   6     1173.98     1136.57     65.83 o 
  -4  -7   6      727.82      642.51     45.43 o 
  -3  -7   6       50.27       37.67     16.08 o 
  -2  -7   6       36.67       52.20     14.64 o 
  -1  -7   6      210.04      191.66     18.67 o 
   0  -7   6       31.71       27.80     12.19 o 
   1  -7   6       36.14       31.31     19.42 o 
   2  -7   6       68.21       96.20     27.90 o 
   3  -7   6       82.02       93.80     28.90 o 
   4  -7   6       38.18       18.99     23.54 o 
   5  -7   6        3.73       29.50     29.65 o 
   6  -7   6       27.78       70.63     38.50 o 
 -10  -6   6       94.29      108.44     24.69 o 
  -9  -6   6       92.18      109.69     33.17 o 
  -8  -6   6        7.88       12.09     21.04 o 
  -7  -6   6      352.84      407.92     48.40 o 
  -6  -6   6      487.19      456.46     47.75 o 
  -5  -6   6     1057.37      964.58     59.15 o 
  -4  -6   6      159.63      172.13     18.33 o 
  -3  -6   6      115.74       85.51     19.31 o 
  -2  -6   6      106.21       94.38     18.77 o 
  -1  -6   6      471.58      480.74     25.93 o 
   0  -6   6       93.33      108.30     15.26 o 
   1  -6   6        8.61       16.54     19.94 o 
   2  -6   6      308.88      309.00     41.21 o 
   3  -6   6       24.75       16.15     21.69 o 
   4  -6   6       49.69       27.04     25.50 o 
   5  -6   6       29.88       61.93     27.87 o 
   6  -6   6        3.55       14.14     28.11 o 
 -10  -5   6       70.00       72.31     22.18 o 
  -9  -5   6       52.42       66.56     26.83 o 
  -8  -5   6      169.81      206.00     37.41 o 
  -7  -5   6      110.27      130.71     29.59 o 
  -6  -5   6     1016.32      877.16     61.42 o 
  -5  -5   6      384.50      364.59     26.61 o 
  -4  -5   6       43.59       35.56     10.89 o 
  -3  -5   6       97.40       86.79     19.72 o 
  -2  -5   6      120.84      110.71     19.18 o 
  -1  -5   6     2134.55     2114.33     52.50 o 
   0  -5   6      235.55      231.89     18.66 o 
   1  -5   6       55.34       51.34     12.94 o 
   2  -5   6       52.96       52.78     14.89 o 
   3  -5   6       80.07       64.10     16.69 o 
   4  -5   6        8.16       13.19     14.23 o 
   5  -5   6       13.30       18.49     25.96 o 
   6  -5   6       33.66       51.24     29.75 o 
 -10  -4   6       23.86       30.50     17.44 o 
  -9  -4   6       37.28       59.26     18.29 o 
  -8  -4   6      123.08      130.35     21.59 o 
  -7  -4   6      125.15      143.02     21.19 o 
  -6  -4   6      112.80      106.93     24.68 o 
  -5  -4   6      196.50      191.60     19.93 o 
  -4  -4   6       72.52       67.01     15.29 o 
  -3  -4   6      268.89      277.10     23.96 o 
  -2  -4   6      416.51      413.68     32.70 o 
  -1  -4   6      291.58      271.64     20.14 o 
   0  -4   6       11.36        9.80     10.11 o 
   1  -4   6       35.01       37.53     11.68 o 
   2  -4   6      196.68      171.20     19.99 o 
   3  -4   6       64.92       63.29     17.98 o 
   4  -4   6       39.96       36.81     29.17 o 
   5  -4   6       28.30       23.75     17.03 o 
   6  -4   6       38.72       19.00     25.98 o 
 -10  -3   6       27.41       49.19     18.48 o 
  -9  -3   6       41.89       48.71     16.26 o 
  -8  -3   6       22.54       30.16     14.57 o 
  -7  -3   6      489.56      453.67     33.71 o 
  -6  -3   6       97.86      121.61     18.55 o 
  -5  -3   6      366.27      358.76     25.42 o 
  -4  -3   6       50.28       50.39     11.36 o 
  -3  -3   6      556.72      517.10     31.50 o 
  -2  -3   6       13.91        5.43     13.01 o 
  -1  -3   6      316.72      312.01     21.88 o 
   0  -3   6      864.39      866.35     23.52 o 
   1  -3   6       14.75       23.61     11.21 o 
   2  -3   6       99.81      102.18     16.18 o 
   3  -3   6       74.81       78.68     15.86 o 
   4  -3   6      180.19       72.48     72.57 o 
   5  -3   6        5.06       20.49     15.22 o 
   6  -3   6       15.85       30.67     28.19 o 
 -10  -2   6       51.66       93.33     21.57 o 
  -9  -2   6       45.74       39.34     15.67 o 
  -8  -2   6      230.70      223.12     26.15 o 
  -7  -2   6      282.85      257.70     26.15 o 
  -6  -2   6      715.86      684.91     37.21 o 
  -5  -2   6      130.31      129.46     16.31 o 
  -4  -2   6      301.18      293.41     27.00 o 
  -3  -2   6       69.03       59.06     10.08 o 
  -2  -2   6      154.34      134.36     20.54 o 
  -1  -2   6      682.16      679.07     47.87 o 
   0  -2   6        9.20        6.65      6.92 o 
   1  -2   6      215.40      213.52     14.32 o 
   2  -2   6      488.60      440.99     29.03 o 
   3  -2   6       45.45       54.50     15.44 o 
   4  -2   6       72.46       42.62     22.69 o 
   5  -2   6      110.55       97.67     29.49 o 
   6  -2   6      137.70      165.12     26.78 o 
 -10  -1   6       16.81       20.65     17.42 o 
  -9  -1   6       15.55       14.08     13.13 o 
  -8  -1   6       39.18       40.51     14.86 o 
  -7  -1   6      758.59      758.52     42.01 o 
  -6  -1   6      257.60      249.38     23.19 o 
  -5  -1   6       54.80       46.70     12.56 o 
  -4  -1   6      491.03      512.75     25.34 o 
  -3  -1   6      183.59      196.01     14.66 o 
  -2  -1   6      104.01       81.40     17.23 o 
  -1  -1   6       72.01       74.69      8.40 o 
   0  -1   6     1012.25      981.65     28.15 o 
   1  -1   6      158.66      157.99     13.56 o 
   2  -1   6       13.39       32.25     16.50 o 
   3  -1   6      282.46      285.50     29.46 o 
   4  -1   6       37.95       20.37     19.59 o 
   5  -1   6       24.99       23.87     15.49 o 
   6  -1   6      145.02      162.01     34.74 o 
 -10   0   6        4.85        5.00     15.96 o 
  -9   0   6       78.64       98.03     19.03 o 
  -8   0   6        0.01        0.53     12.12 o 
  -7   0   6      240.65      222.45     24.82 o 
  -6   0   6      539.48      533.05     32.01 o 
  -5   0   6        1.59        1.94      9.18 o 
  -4   0   6      378.61      380.00     21.32 o 
  -3   0   6        6.78       20.72      6.37 o 
  -2   0   6      148.49      142.36     14.67 o 
  -1   0   6       66.37       62.43      8.21 o 
   0   0   6      398.86      415.96     18.70 o 
   1   0   6      442.84      439.23     20.18 o 
   2   0   6      295.50      283.35     24.72 o 
   3   0   6        4.98       94.76    120.97 o 
   4   0   6      160.64      140.88     22.55 o 
   5   0   6      277.33      296.08     31.71 o 
   6   0   6        0.85       36.59     19.75 o 
 -10   1   6       17.28       40.32     17.29 o 
  -9   1   6       15.27       36.83     14.70 o 
  -8   1   6       39.25       56.15     15.18 o 
  -7   1   6      745.21      738.57     68.60 o 
  -6   1   6      264.17      283.39     23.68 o 
  -5   1   6       55.04       44.37     11.28 o 
  -4   1   6      480.27      486.78     25.84 o 
  -3   1   6      176.04      181.87     11.68 o 
  -2   1   6      105.11      125.33     10.80 o 
  -1   1   6       76.02       76.20      9.49 o 
   0   1   6      997.24      994.33     29.94 o 
   1   1   6      160.32      157.65     14.18 o 
   2   1   6       14.38       24.63     10.19 o 
   3   1   6      285.99      139.72    122.19 o 
   4   1   6       35.95       52.99     16.85 o 
   5   1   6       24.98       20.08     14.84 o 
   6   1   6      144.20      178.37     27.65 o 
 -10   2   6       51.47       60.63     19.97 o 
  -9   2   6       47.98       63.18     16.20 o 
  -8   2   6      225.05      215.03     64.58 o 
  -7   2   6      284.02      273.45     25.19 o 
  -6   2   6      707.60      694.85     35.04 o 
  -5   2   6      137.91      124.80     14.78 o 
  -4   2   6      299.98      299.56     17.57 o 
  -3   2   6       66.44       73.92     18.83 o 
  -2   2   6      150.67      155.75     12.98 o 
  -1   2   6      676.24      649.47     44.93 o 
   0   2   6        8.79       11.64      7.68 o 
   1   2   6      211.57      193.43     15.59 o 
   2   2   6      492.37      482.13     23.67 o 
   3   2   6       45.37       44.89     14.74 o 
   4   2   6       69.79       59.80     17.63 o 
   5   2   6      110.64      114.48     21.67 o 
   6   2   6      138.73      173.26     37.86 o 
 -10   3   6       26.83       58.04     19.75 o 
  -9   3   6       41.62       33.60     20.21 o 
  -8   3   6       23.34       16.00     13.69 o 
  -7   3   6      485.01      459.97     31.29 o 
  -6   3   6      101.50      121.01     17.04 o 
  -5   3   6      365.00      315.96     40.25 o 
  -4   3   6       54.35       61.81      9.12 o 
  -3   3   6      544.72      497.16     39.92 o 
  -2   3   6       13.76       11.80      7.64 o 
  -1   3   6      324.09      299.42     19.33 o 
   0   3   6      850.58      876.76     28.92 o 
   1   3   6       15.32       18.05      9.56 o 
   2   3   6      101.23      121.92     14.59 o 
   3   3   6       77.79       87.25     16.93 o 
   4   3   6      179.83      179.98     24.33 o 
   5   3   6        5.00        8.68     15.19 o 
   6   3   6       14.92       11.56     18.16 o 
 -10   4   6       23.86       35.65     18.07 o 
  -9   4   6       36.45       42.19     16.34 o 
  -8   4   6      118.55      130.22     23.23 o 
  -7   4   6      124.03      117.64     17.52 o 
  -6   4   6      108.41      109.31     16.62 o 
  -5   4   6      198.15      179.45     16.13 o 
  -4   4   6       73.38       75.07     20.08 o 
  -3   4   6      264.64      238.29     31.57 o 
  -2   4   6      416.90      462.67     35.69 o 
  -1   4   6      299.41      289.29     29.13 o 
   0   4   6       11.77       12.47      8.35 o 
   1   4   6       37.69       46.70     10.52 o 
   2   4   6      190.51      108.86     51.37 o 
   3   4   6       65.17       58.45     15.98 o 
   4   4   6       40.65       54.64     17.48 o 
   5   4   6       26.84       50.28     16.60 o 
   6   4   6       38.94       44.00     18.89 o 
 -10   5   6       68.07      102.20     31.51 o 
  -9   5   6       52.48       55.95     16.56 o 
  -8   5   6      167.90      163.28     29.94 o 
  -7   5   6      111.20       98.86     22.70 o 
  -6   5   6     1013.36      917.65    123.45 o 
  -5   5   6      383.34      370.62     42.25 o 
  -4   5   6       42.95       39.61     15.95 o 
  -3   5   6       95.86       90.90     21.82 o 
  -2   5   6      121.19      143.46     15.04 o 
  -1   5   6     2130.78     2072.03     83.84 o 
   0   5   6      234.79      221.29     17.06 o 
   1   5   6       53.50       56.87     12.06 o 
   2   5   6       50.61       67.58     12.47 o 
   3   5   6       74.74       84.33     13.86 o 
   4   5   6        7.19       11.50     14.76 o 
   5   5   6       13.49       13.93     15.98 o 
   6   5   6       31.45       61.50     19.94 o 
 -10   6   6       93.99      117.04     31.98 o 
  -9   6   6       90.68      117.59     20.51 o 
  -8   6   6        9.15       20.81     12.41 o 
  -7   6   6      352.54      284.49     58.64 o 
  -6   6   6      488.51      396.33     68.29 o 
  -5   6   6     1055.99      983.21     61.79 o 
  -4   6   6      161.90      182.51     30.78 o 
  -3   6   6      113.56      111.94     16.17 o 
  -2   6   6      104.51       89.91     13.60 o 
  -1   6   6      463.74      472.61     26.97 o 
   0   6   6       94.27       86.91     13.00 o 
   1   6   6        9.23       -1.85      8.96 o 
   2   6   6      300.14      293.40     20.81 o 
   3   6   6       24.92       23.33     11.44 o 
   4   6   6       50.24       46.65     16.75 o 
   5   6   6       30.73       27.49     16.99 o 
   6   6   6        3.60       21.11     36.80 o 
 -10   7   6       23.48       61.49     26.86 o 
  -9   7   6       84.33      112.39     29.86 o 
  -8   7   6       38.12       27.02     21.47 o 
  -7   7   6        7.14       10.92     18.73 o 
  -6   7   6      427.32      450.72     45.94 o 
  -5   7   6     1173.75     1106.77     65.65 o 
  -4   7   6      723.38      752.70     52.88 o 
  -3   7   6       54.77       59.98     12.91 o 
  -2   7   6       36.49       27.01     10.21 o 
  -1   7   6      210.32      195.56     19.43 o 
   0   7   6       28.11       17.22     10.52 o 
   1   7   6       35.45       38.19     11.45 o 
   2   7   6       70.95       64.45     13.02 o 
   3   7   6       76.75       85.01     14.50 o 
   4   7   6       36.32       54.09     16.94 o 
   5   7   6        3.95       -0.65     19.59 o 
   6   7   6       27.61       37.52     24.38 o 
 -10   8   6        7.53       17.78     21.34 o 
  -9   8   6      102.36      106.90     29.99 o 
  -8   8   6       17.35       40.46     21.31 o 
  -7   8   6        9.29       19.71     19.77 o 
  -6   8   6       62.24       62.30     21.53 o 
  -5   8   6      436.30      508.30     49.00 o 
  -4   8   6       46.28       32.81     18.55 o 
  -3   8   6      348.38      175.39    186.67 o 
  -2   8   6      138.56       86.97     20.95 o 
  -1   8   6      294.10      141.02    122.70 o 
   0   8   6       10.12        5.35      9.66 o 
   1   8   6      249.44      241.53     19.14 o 
   2   8   6      114.49      107.68     14.93 o 
   3   8   6        9.17        8.85     10.70 o 
   4   8   6      138.25      123.00     21.56 o 
   5   8   6       33.46       49.72     20.42 o 
   6   8   6        0.72       18.79     18.19 o 
 -10   9   6       21.76       18.40     23.37 o 
  -9   9   6        3.59       -6.61     18.50 o 
  -8   9   6       13.63       23.33     18.52 o 
  -7   9   6      284.15      249.31     36.39 o 
  -6   9   6       68.60       76.58     27.71 o 
  -5   9   6      179.64      136.60     30.84 o 
  -4   9   6     1115.95     1060.19     63.66 o 
  -3   9   6      756.94      773.45     35.13 o 
  -2   9   6       92.31       66.89     29.86 o 
  -1   9   6       56.71       54.55     13.95 o 
   0   9   6       79.47       75.79     13.24 o 
   1   9   6       86.41       78.40     13.49 o 
   2   9   6       50.35       47.67     12.30 o 
   3   9   6       30.15       29.69     11.77 o 
   4   9   6       56.57       73.01     19.02 o 
   5   9   6       68.71       89.93     20.20 o 
 -10  10   6        8.03       12.42     21.94 o 
  -9  10   6        0.43        0.68     18.64 o 
  -8  10   6       19.78       22.75     19.49 o 
  -7  10   6       92.33      130.42     32.10 o 
  -6  10   6       24.94       19.15     21.79 o 
  -5  10   6      624.00      609.77     52.52 o 
  -4  10   6      339.64      331.76     38.10 o 
  -3  10   6      558.42      567.02     31.71 o 
  -2  10   6       40.29       52.12     13.41 o 
  -1  10   6      109.60       98.54     17.01 o 
   0  10   6      524.16      510.28     26.17 o 
   1  10   6      519.92      514.74     26.97 o 
   2  10   6       12.93       29.04     11.74 o 
   3  10   6       72.47       88.91     15.55 o 
   4  10   6      125.74      134.11     17.81 o 
   5  10   6        2.77       19.95     23.19 o 
 -10  11   6      136.62      228.20     50.68 o 
  -9  11   6       37.42       68.42     32.32 o 
  -8  11   6       29.65       41.23     27.75 o 
  -7  11   6      501.44      529.88     52.95 o 
  -6  11   6       39.87       23.48     21.08 o 
  -5  11   6        5.45       13.97     19.05 o 
  -4  11   6      950.01     1037.30     64.96 o 
  -3  11   6      230.21      203.12     20.93 o 
  -2  11   6       20.46       10.65     10.67 o 
  -1  11   6      239.18      210.30     18.46 o 
   0  11   6      675.67      655.96     51.25 o 
   1  11   6       22.79       24.67     10.78 o 
   2  11   6      512.98      529.75     28.77 o 
   3  11   6       42.41       61.07     13.50 o 
   4  11   6       19.65       28.36     15.30 o 
   5  11   6       27.10       38.42     19.55 o 
  -9  12   6      241.06      269.06     44.91 o 
  -8  12   6       52.49       42.62     25.24 o 
  -7  12   6       69.22       58.15     24.82 o 
  -6  12   6      168.33      187.10     33.89 o 
  -5  12   6       80.56       82.93     24.05 o 
  -4  12   6      120.03      147.61     27.91 o 
  -3  12   6        0.16       -0.35     11.95 o 
  -2  12   6      434.25      388.28     28.52 o 
  -1  12   6      145.20      141.02     16.31 o 
   0  12   6       61.00       60.28     14.22 o 
   1  12   6      208.96      176.79     29.98 o 
   2  12   6      513.17      524.79     29.17 o 
   3  12   6       40.28       44.84     13.24 o 
   4  12   6       49.41       58.68     14.86 o 
   5  12   6      102.36      119.00     36.08 o 
  -9  13   6       10.17       -7.40     24.41 o 
  -8  13   6      154.58      206.74     37.13 o 
  -7  13   6      220.67      238.31     37.67 o 
  -6  13   6       47.61       60.40     23.00 o 
  -5  13   6        0.38       -2.79     16.49 o 
  -4  13   6      538.36      457.46     45.37 o 
  -3  13   6      153.84      173.39     20.35 o 
  -2  13   6      248.14      223.64     23.04 o 
  -1  13   6       97.03       49.94     26.16 o 
   0  13   6      453.11      389.18     23.96 o 
   1  13   6       90.33      101.21     14.86 o 
   2  13   6        7.71        8.49     10.48 o 
   3  13   6       82.59       46.08     24.88 o 
   4  13   6      101.42      113.45     20.68 o 
   5  13   6        2.89       23.23     27.09 o 
  -9  14   6       30.95       33.85     26.54 o 
  -8  14   6      135.93      135.74     33.12 o 
  -7  14   6      140.66      153.10     32.69 o 
  -6  14   6      128.56      127.81     29.55 o 
  -5  14   6      321.65      292.99     38.76 o 
  -4  14   6       44.57       63.60     15.44 o 
  -3  14   6      360.19      389.41     29.81 o 
  -2  14   6       49.05       51.92     14.69 o 
  -1  14   6      217.39      229.44     19.57 o 
   0  14   6       27.18       33.95     10.92 o 
   1  14   6      366.37      354.72     24.02 o 
   2  14   6      242.41      221.45     25.51 o 
   3  14   6       33.14       38.77     15.49 o 
   4  14   6       67.63      111.65     22.24 o 
   5  14   6      181.83      179.76     45.47 o 
  -9  15   6       56.30       60.27     30.88 o 
  -8  15   6       44.13       34.19     24.01 o 
  -7  15   6      151.55      128.47     30.13 o 
  -6  15   6      455.51      477.43     49.89 o 
  -5  15   6      209.40      177.85     30.96 o 
  -4  15   6      771.54      763.30     54.25 o 
  -3  15   6      100.61      135.29     19.68 o 
  -2  15   6       87.63       85.53     16.46 o 
  -1  15   6        4.27       10.09      9.36 o 
   0  15   6       33.08       35.35     11.86 o 
   1  15   6       24.79       26.95     12.77 o 
   2  15   6       47.94       57.72     17.41 o 
   3  15   6      239.59      271.15     53.60 o 
   4  15   6      279.53      334.24     44.60 o 
  -9  16   6       44.38       94.87     34.88 o 
  -8  16   6       80.14       67.61     27.31 o 
  -7  16   6       19.02       15.14     20.48 o 
  -6  16   6       75.30       63.85     25.06 o 
  -5  16   6      241.97      227.45     34.87 o 
  -4  16   6       69.07      106.23     18.66 o 
  -3  16   6      209.64      226.84     24.59 o 
  -2  16   6      116.74      104.19     18.11 o 
  -1  16   6       88.06       91.85     14.62 o 
   0  16   6      112.92      108.35     26.84 o 
   1  16   6       79.74       79.08     18.08 o 
   2  16   6      192.66      216.85     27.31 o 
   3  16   6       40.13       53.50     17.91 o 
   4  16   6       41.62       35.91     17.66 o 
  -8  17   6      173.00      198.94     38.38 o 
  -7  17   6        5.54       37.85     24.53 o 
  -6  17   6      213.64      183.54     33.83 o 
  -5  17   6      456.79      438.09     47.86 o 
  -4  17   6      783.47      716.82     41.73 o 
  -3  17   6      438.61      442.63     33.74 o 
  -2  17   6      404.65      369.92     31.01 o 
  -1  17   6      210.08      205.29     40.19 o 
   0  17   6      118.82      129.42     20.52 o 
   1  17   6       69.37       66.39     16.43 o 
   2  17   6      185.21      201.57     26.59 o 
   3  17   6      124.78      157.99     26.07 o 
   4  17   6       18.27       30.49     18.35 o 
  -8  18   6       16.92       33.21     25.78 o 
  -7  18   6      115.59      131.47     30.11 o 
  -6  18   6      214.89      206.40     35.68 o 
  -5  18   6      133.67      153.73     32.02 o 
  -4  18   6       48.22       71.04     17.71 o 
  -3  18   6       39.74       53.11     16.34 o 
  -2  18   6      301.08      281.36     28.46 o 
  -1  18   6      241.17      240.03     25.94 o 
   0  18   6      111.66       90.94     19.38 o 
   1  18   6       89.79       95.57     20.30 o 
   2  18   6      100.42       96.09     21.66 o 
   3  18   6       10.97       24.20     16.53 o 
   4  18   6       29.16       37.23     19.37 o 
  -8  19   6       50.42       35.97     29.52 o 
  -7  19   6       76.00      113.45     29.62 o 
  -6  19   6       47.41       69.03     25.78 o 
  -5  19   6       31.02       47.73     23.55 o 
  -4  19   6      182.36      183.91     24.15 o 
  -3  19   6      305.49      272.75     28.34 o 
  -2  19   6       49.49       50.30     17.21 o 
  -1  19   6       34.53       44.38     15.38 o 
   0  19   6      185.10      179.43     24.28 o 
   1  19   6       17.13       24.31     14.41 o 
   2  19   6        0.84       -4.28     12.90 o 
   3  19   6      124.82      158.32     26.44 o 
  -7  20   6       42.45       82.95     27.51 o 
  -5  20   6      186.09      170.89     35.29 o 
  -4  20   6      132.82      131.07     36.34 o 
  -3  20   6      133.59      149.26     23.45 o 
  -2  20   6       63.43       53.37     16.83 o 
  -1  20   6       92.04       89.16     18.99 o 
   0  20   6        5.32       27.19     15.47 o 
   1  20   6      190.46      174.68     34.95 o 
   2  20   6      112.31      144.73     24.66 o 
   3  20   6        1.51        1.44     16.22 o 
  -7  21   6       19.73       54.22     26.73 o 
  -6  21   6       53.94       82.95     30.25 o 
  -5  21   6       34.08       28.59     23.34 o 
  -4  21   6       54.76       96.99     20.09 o 
  -3  21   6      168.88      180.60     24.76 o 
  -2  21   6      186.24      199.19     26.58 o 
  -1  21   6       46.75       36.35     15.51 o 
   0  21   6       44.18       40.35     17.96 o 
   1  21   6        6.73       -3.75     15.61 o 
   2  21   6       60.71       86.07     22.18 o 
   3  21   6       17.31       27.29     19.96 o 
  -7  22   6      133.41      161.88     39.02 o 
  -6  22   6       39.18       50.23     27.42 o 
  -5  22   6       35.57       76.95     26.14 o 
  -4  22   6       28.34       37.23     20.78 o 
  -3  22   6      243.05      246.41     28.38 o 
  -2  22   6       45.04       42.43     16.63 o 
  -1  22   6       36.07       36.42     18.97 o 
   0  22   6        1.49       11.27     14.56 o 
   1  22   6        2.80       24.51     15.97 o 
   2  22   6       69.43       93.04     22.89 o 
  -6  23   6        6.60       33.90     27.15 o 
  -5  23   6        1.21       22.59     21.28 o 
  -4  23   6       50.75       60.28     19.67 o 
  -3  23   6      133.21      140.82     23.01 o 
  -2  23   6       23.65       24.11     15.34 o 
  -1  23   6        9.32       11.13     14.17 o 
   0  23   6       32.56       54.54     18.39 o 
   1  23   6       98.37       99.61     22.79 o 
   2  23   6       27.91       44.62     22.61 o 
  -5  24   6        8.69       -8.70     25.96 o 
  -4  24   6       48.52       34.68     16.56 o 
  -3  24   6       65.11       78.14     18.15 o 
  -2  24   6       20.84       40.16     16.22 o 
  -1  24   6       71.28       74.72     17.85 o 
   0  24   6       38.60       63.19     20.03 o 
   1  24   6       38.80       75.45     23.30 o 
  -5  25   6       33.98       34.64     30.73 o 
  -4  25   6       19.65       18.68     17.40 o 
  -3  25   6       10.27       21.12     16.18 o 
  -2  25   6       27.44       63.18     19.31 o 
  -1  25   6       20.12       48.91     18.48 o 
   0  25   6       62.63       54.88     20.39 o 
  -4  26   6       35.75       36.66     22.20 o 
  -3  26   6       54.95       67.07     23.58 o 
  -2  26   6       10.17       28.06     17.47 o 
  -1  26   6      127.23      184.43     42.88 o 
  -5 -23   7       27.15       31.24     37.05 o 
  -6 -22   7        7.32       -8.25     35.89 o 
  -5 -22   7       10.32       24.20     32.47 o 
  -6 -21   7       18.12       29.00     33.10 o 
  -5 -21   7        5.49       -3.83     28.21 o 
  -7 -20   7       10.31       -8.99     33.52 o 
  -6 -20   7       13.50        2.19     29.95 o 
  -5 -20   7       71.31       73.11     37.25 o 
  -7 -19   7        7.69       -5.21     32.14 o 
  -6 -19   7      202.64      198.96     47.95 o 
  -5 -19   7       17.50       21.77     27.10 o 
   1 -19   7       85.47       71.08     29.86 o 
   2 -19   7       58.67       63.72     30.10 o 
  -8 -18   7       32.75       35.23     38.33 o 
  -7 -18   7       43.31       29.80     29.34 o 
  -6 -18   7       12.92       30.11     28.91 o 
  -5 -18   7      200.12      179.11     39.97 o 
  -1 -18   7       75.71       75.96     27.81 o 
   0 -18   7       15.88       31.43     20.99 o 
   1 -18   7      103.12       86.35     30.55 o 
   2 -18   7      114.68      182.33     38.10 o 
   3 -18   7       24.54       32.43     29.71 o 
  -8 -17   7        6.44       -1.45     28.25 o 
  -7 -17   7       19.74       46.03     30.90 o 
  -6 -17   7       16.71       57.91     29.41 o 
  -5 -17   7       32.60       46.67     26.24 o 
  -2 -17   7        7.15       17.61     19.95 o 
  -1 -17   7        6.62       29.29     23.05 o 
   0 -17   7      189.84      180.39     33.29 o 
   1 -17   7        8.26       49.14     25.05 o 
   2 -17   7       40.21       52.51     28.87 o 
   3 -17   7       72.77       87.72     34.54 o 
  -8 -16   7       27.91       67.09     35.38 o 
  -7 -16   7       25.22        0.32     26.69 o 
  -6 -16   7       11.56        4.50     23.64 o 
  -5 -16   7       68.74      102.50     31.08 o 
  -4 -16   7      223.72      261.29     38.98 o 
  -3 -16   7       75.99       82.22     27.01 o 
  -2 -16   7        1.47      -17.75     17.75 o 
  -1 -16   7      212.42      260.35     37.38 o 
   0 -16   7       72.99       83.30     27.24 o 
   1 -16   7      143.80      176.65     35.86 o 
   2 -16   7      149.02      186.06     38.64 o 
   3 -16   7      195.78      219.96     42.95 o 
  -8 -15   7       54.16       88.75     39.27 o 
  -7 -15   7       54.86       27.99     28.74 o 
  -6 -15   7       16.66       35.70     24.66 o 
  -5 -15   7       52.31       67.70     27.15 o 
  -3 -15   7        1.32       11.68     18.41 o 
  -2 -15   7      198.97      216.96     33.59 o 
  -1 -15   7       43.25       50.82     23.02 o 
   0 -15   7      206.60      185.91     34.21 o 
   1 -15   7      216.46      202.42     35.98 o 
   2 -15   7       90.52       79.54     29.73 o 
   3 -15   7        4.77       17.40     25.18 o 
  -9 -14   7       63.49      100.81     39.75 o 
  -8 -14   7      133.74      171.50     44.91 o 
  -7 -14   7       66.09       79.33     30.24 o 
  -6 -14   7        3.90       19.72     20.50 o 
  -5 -14   7      325.34      311.97     44.30 o 
  -3 -14   7      109.08      107.69     26.47 o 
  -2 -14   7      156.72      192.40     31.71 o 
  -1 -14   7       89.67       75.23     23.76 o 
   0 -14   7       93.86      139.06     30.09 o 
   1 -14   7      158.81      177.95     33.91 o 
   2 -14   7      150.85      146.56     33.20 o 
   3 -14   7       27.04       40.61     28.07 o 
   4 -14   7       33.31       38.57     31.37 o 
  -9 -13   7       36.63       59.72     35.31 o 
  -8 -13   7        5.04       28.86     26.71 o 
  -7 -13   7       68.26       84.80     30.16 o 
  -6 -13   7      138.73      155.40     35.51 o 
  -5 -13   7      149.20      150.42     33.99 o 
  -3 -13   7      139.80      179.96     31.65 o 
  -2 -13   7       14.20       29.89     18.73 o 
  -1 -13   7      109.61       97.12     25.64 o 
   0 -13   7      119.87      112.73     27.84 o 
   1 -13   7       69.09       68.02     24.63 o 
   2 -13   7       51.76       50.07     23.68 o 
   3 -13   7        9.75       40.36     26.75 o 
   4 -13   7       45.54       44.51     31.32 o 
  -9 -12   7       25.97        7.82     28.32 o 
  -8 -12   7      117.77      141.51     37.00 o 
  -7 -12   7       17.80       40.09     24.29 o 
  -6 -12   7       66.56       67.69     28.79 o 
  -5 -12   7      312.88      302.57     41.61 o 
  -3 -12   7      763.41      699.22     37.10 o 
  -2 -12   7      106.38      110.83     23.46 o 
  -1 -12   7       86.55       65.85     23.40 o 
   0 -12   7       11.77       14.94     19.01 o 
   1 -12   7      134.94      149.29     30.23 o 
   2 -12   7      239.29      214.52     39.35 o 
   3 -12   7       21.07       35.19     26.41 o 
   4 -12   7       82.04      109.91     36.22 o 
  -9 -11   7        9.69       26.40     28.11 o 
  -8 -11   7       37.76       68.34     29.94 o 
  -7 -11   7      351.32      357.85     50.77 o 
  -6 -11   7      111.31       83.24     30.79 o 
  -5 -11   7      205.75      169.51     32.32 o 
  -3 -11   7      303.99      282.26     32.49 o 
  -2 -11   7      499.45      494.45     29.96 o 
  -1 -11   7      185.13      169.39     31.10 o 
   0 -11   7       86.50      105.25     24.82 o 
   1 -11   7      429.49      424.48     47.10 o 
   2 -11   7       63.19       75.07     27.56 o 
   3 -11   7        0.83       -4.74     19.12 o 
   4 -11   7       26.09       55.81     27.34 o 
  -9 -10   7       17.71       10.72     26.26 o 
  -8 -10   7       30.26       29.92     24.43 o 
  -7 -10   7      112.21       67.29     28.41 o 
  -6 -10   7      125.40      105.80     29.40 o 
  -5 -10   7      166.38      181.78     33.04 o 
  -4 -10   7      461.40      443.22     30.75 o 
  -3 -10   7      289.43      278.67     32.04 o 
  -2 -10   7      552.07      565.88     59.54 o 
  -1 -10   7       73.87       94.83     24.51 o 
   0 -10   7      552.06      488.66     48.57 o 
   1 -10   7      699.91      626.81     56.15 o 
   2 -10   7       78.42       82.84     27.08 o 
   3 -10   7       21.99       21.11     21.57 o 
   4 -10   7        2.63        2.64     25.69 o 
 -10  -9   7       11.96       33.59     32.57 o 
  -9  -9   7       12.60        4.89     26.65 o 
  -8  -9   7       23.40       21.01     23.24 o 
  -7  -9   7        4.90       19.29     23.14 o 
  -6  -9   7      130.71      142.73     32.55 o 
  -5  -9   7       99.13      128.42     29.97 o 
  -4  -9   7      136.64      136.20     18.39 o 
  -3  -9   7      414.47      414.33     37.47 o 
  -2  -9   7        1.31        1.73     10.81 o 
  -1  -9   7      406.95      392.54     41.46 o 
   0  -9   7      389.16      348.81     41.80 o 
   1  -9   7       99.31      104.06     27.64 o 
   2  -9   7      138.86      120.67     29.33 o 
   3  -9   7      128.64      131.90     34.94 o 
   4  -9   7       81.55       99.57     32.50 o 
 -10  -8   7        2.53       55.30     23.49 o 
  -9  -8   7       79.32       94.58     32.59 o 
  -8  -8   7       68.01       63.03     26.04 o 
  -7  -8   7        6.18       16.88     22.91 o 
  -6  -8   7       71.74       83.40     24.34 o 
  -5  -8   7      409.65      392.85     30.00 o 
  -4  -8   7       73.93       60.90     14.38 o 
  -3  -8   7      199.17      195.66     27.26 o 
  -2  -8   7      224.81      214.58     21.13 o 
  -1  -8   7      392.18      350.56     40.81 o 
   0  -8   7      257.47      256.35     36.14 o 
   1  -8   7      394.34      387.08     46.29 o 
   2  -8   7       16.45       26.42     22.35 o 
   3  -8   7       40.01       29.52     23.49 o 
   4  -8   7       18.44       35.78     27.91 o 
   5  -8   7       88.05       72.55     41.54 o 
 -10  -7   7        6.67       12.06     18.22 o 
  -9  -7   7        7.23       23.29     15.07 o 
  -8  -7   7       13.07       19.30     14.33 o 
  -7  -7   7       67.49       76.41     17.90 o 
  -6  -7   7      234.30      223.01     24.97 o 
  -5  -7   7       59.52       67.56     14.85 o 
  -4  -7   7      256.90      248.84     22.04 o 
  -3  -7   7      489.78      429.82     37.99 o 
  -2  -7   7     1162.37     1064.81     60.43 o 
  -1  -7   7      217.65      224.73     21.15 o 
   0  -7   7      415.95      313.94     38.65 o 
   1  -7   7       62.98       49.58     24.11 o 
   2  -7   7       19.14       44.11     23.37 o 
   3  -7   7      192.93      151.45     36.56 o 
   4  -7   7       18.57       34.02     27.94 o 
   5  -7   7       75.35      101.89     41.03 o 
 -10  -6   7       37.70       62.40     21.18 o 
  -9  -6   7       28.77       33.50     15.44 o 
  -8  -6   7      132.24      144.61     22.96 o 
  -7  -6   7       36.73       39.08     15.68 o 
  -6  -6   7       67.35       68.77     15.19 o 
  -5  -6   7      323.48      321.94     26.35 o 
  -4  -6   7       35.15       32.03     12.72 o 
  -3  -6   7      327.29      288.52     32.08 o 
  -2  -6   7      823.84      856.02     37.93 o 
  -1  -6   7     2703.04     2629.80     80.09 o 
   0  -6   7      307.06      318.01     39.99 o 
   1  -6   7      407.97      401.68     45.98 o 
   2  -6   7       37.93       17.19     19.33 o 
   3  -6   7       26.27       31.92     24.90 o 
   4  -6   7      176.43      157.79     37.27 o 
   5  -6   7       87.00      102.18     39.72 o 
 -10  -5   7       29.42       46.86     19.12 o 
  -9  -5   7        2.84       11.04     15.14 o 
  -8  -5   7       24.99       22.27     15.51 o 
  -7  -5   7       85.72      106.30     27.43 o 
  -6  -5   7       49.82       68.87     15.32 o 
  -5  -5   7       13.22       20.17     12.58 o 
  -4  -5   7        3.38       10.28      9.55 o 
  -3  -5   7      135.97      118.75     22.67 o 
  -2  -5   7       29.00       34.60     16.63 o 
  -1  -5   7       92.48       92.88     17.40 o 
   0  -5   7     1232.49     1223.39     72.88 o 
   1  -5   7        3.74        6.32     15.97 o 
   2  -5   7       24.53       61.50     24.79 o 
   3  -5   7      429.57      415.20     52.25 o 
   4  -5   7       62.85       48.78     30.53 o 
   5  -5   7       23.98        9.92     27.01 o 
 -10  -4   7        9.13       12.24     16.26 o 
  -9  -4   7       13.35       33.01     15.75 o 
  -8  -4   7       63.50       78.53     19.94 o 
  -7  -4   7      121.57      106.26     18.43 o 
  -6  -4   7       54.58       63.83     15.52 o 
  -5  -4   7      133.08      133.99     17.42 o 
  -4  -4   7      243.52      247.21     20.24 o 
  -3  -4   7        9.08       11.75      9.70 o 
  -2  -4   7      152.58      147.67     23.85 o 
  -1  -4   7      228.79      234.82     30.27 o 
   0  -4   7      202.90      152.33     29.19 o 
   1  -4   7       78.24       80.38     25.49 o 
   2  -4   7      333.68      314.85     41.58 o 
   3  -4   7       61.00       48.47     24.74 o 
   4  -4   7      127.99      105.04     28.83 o 
   5  -4   7       55.78       57.98     33.03 o 
 -10  -3   7       55.85       56.60     20.34 o 
  -9  -3   7       19.22       31.19     16.17 o 
  -8  -3   7       29.78       28.66     15.65 o 
  -7  -3   7      268.96      260.62     26.49 o 
  -6  -3   7      223.34      203.10     22.80 o 
  -5  -3   7       27.70       26.93     20.29 o 
  -4  -3   7       75.88       69.52     12.52 o 
  -3  -3   7      228.42      208.41     17.10 o 
  -2  -3   7        7.38        0.68     13.32 o 
  -1  -3   7      695.50      768.06     58.54 o 
   0  -3   7       35.00       31.01     13.76 o 
   1  -3   7      615.63      630.84     54.98 o 
   2  -3   7       61.01       72.23     23.53 o 
   3  -3   7      105.89      107.06     32.26 o 
   4  -3   7       13.67       31.72     20.86 o 
   5  -3   7       75.05      110.96     35.79 o 
 -10  -2   7       40.50       81.49     27.18 o 
  -9  -2   7       54.04       69.77     18.15 o 
  -8  -2   7       16.25       13.07     13.20 o 
  -7  -2   7      117.20      134.15     20.32 o 
  -6  -2   7      128.06      174.53     20.75 o 
  -5  -2   7      183.96      175.09     19.52 o 
  -4  -2   7       17.75       21.18     15.66 o 
  -3  -2   7      112.91      147.22     23.88 o 
  -2  -2   7      122.71      109.25     22.03 o 
  -1  -2   7       80.74       94.83     18.31 o 
   0  -2   7      516.36      493.74     38.82 o 
   1  -2   7       69.69       93.27     26.76 o 
   2  -2   7      438.26      457.55     49.70 o 
   3  -2   7      113.32      121.46     31.49 o 
   4  -2   7       15.87       21.11     19.66 o 
   5  -2   7       76.52      101.10     30.06 o 
 -10  -1   7       12.94        7.77     21.72 o 
  -9  -1   7       62.76       35.72     25.03 o 
  -8  -1   7       95.10      112.72     21.05 o 
  -7  -1   7       57.51       75.66     16.64 o 
  -6  -1   7       49.95       62.61     21.78 o 
  -5  -1   7       14.78       15.02     17.25 o 
  -4  -1   7       22.87       26.02     16.06 o 
  -3  -1   7      122.05      122.17     22.93 o 
  -2  -1   7       76.58       65.01     22.62 o 
  -1  -1   7      562.97      592.47     32.50 o 
   0  -1   7      575.80      569.74     31.10 o 
   1  -1   7      101.67      105.52     25.83 o 
   2  -1   7       34.97       46.01     22.67 o 
   3  -1   7        7.90       29.89     22.44 o 
   4  -1   7       72.31       78.44     28.54 o 
   5  -1   7       49.69       61.42     29.94 o 
 -10   0   7       31.48       30.93     24.24 o 
  -9   0   7       22.71       61.06     24.43 o 
  -8   0   7      179.54      189.95     35.77 o 
  -7   0   7      218.90      215.69     34.19 o 
  -6   0   7        3.69       -2.61     15.25 o 
  -5   0   7       35.68       42.84     20.51 o 
  -4   0   7      101.62      123.75     24.74 o 
  -3   0   7      165.72      185.12     26.67 o 
  -2   0   7        0.03       -4.26     16.08 o 
  -1   0   7        4.90        1.92     12.03 o 
   0   0   7       24.73       31.70     13.80 o 
   1   0   7       27.91       52.62     23.13 o 
   2   0   7       63.14       58.01     24.21 o 
   3   0   7        0.06       27.29     23.01 o 
   4   0   7        6.84       28.45     22.14 o 
   5   0   7       81.10       66.46     30.65 o 
 -10   1   7       12.45       54.12     26.59 o 
  -9   1   7       62.18       96.50     28.12 o 
  -8   1   7       95.37       93.15     26.20 o 
  -7   1   7       59.33       65.71     22.79 o 
  -6   1   7       51.27       57.39     20.27 o 
  -5   1   7       14.89       14.64     16.12 o 
  -4   1   7       24.73       33.88     15.76 o 
  -3   1   7      120.24      113.66     22.77 o 
  -2   1   7       77.36       77.05     22.86 o 
  -1   1   7      572.16      530.99     31.54 o 
   0   1   7      592.00      583.15     32.22 o 
   1   1   7       98.08      123.72     19.35 o 
   2   1   7       34.51       23.37     21.44 o 
   3   1   7        7.01       10.43     17.73 o 
   4   1   7       72.72       71.96     29.87 o 
   5   1   7       49.68       64.13     27.83 o 
 -10   2   7       40.45       28.37     25.40 o 
  -9   2   7       51.98       76.15     26.87 o 
  -8   2   7       18.11       43.40     22.58 o 
  -7   2   7      117.16      154.94     29.85 o 
  -6   2   7      128.29      123.20     26.31 o 
  -5   2   7      179.46      150.84     27.55 o 
  -4   2   7       19.46       23.83     17.02 o 
  -3   2   7      114.63      136.40     27.15 o 
  -2   2   7      127.74      120.40     23.50 o 
  -1   2   7       84.58       98.84     17.39 o 
   0   2   7      515.73      511.61     30.87 o 
   1   2   7       73.82       75.93     13.58 o 
   2   2   7      428.47      389.16     30.32 o 
   3   2   7      115.26      122.83     29.17 o 
   4   2   7       14.88       50.21     25.59 o 
   5   2   7       74.24      107.00     34.25 o 
 -10   3   7       55.04       78.91     28.85 o 
  -9   3   7       18.06       32.56     21.86 o 
  -8   3   7       30.03       30.19     22.41 o 
  -7   3   7      273.09      265.00     38.41 o 
  -6   3   7      224.61      191.09     31.79 o 
  -5   3   7       27.91       35.75     19.23 o 
  -4   3   7       78.50       78.12     20.01 o 
  -3   3   7      223.72      208.09     29.43 o 
  -2   3   7        7.87       25.04     10.03 o 
  -1   3   7      705.60      677.83     41.18 o 
   0   3   7       39.00       34.78     10.97 o 
   1   3   7      610.23      586.55     27.17 o 
   2   3   7       60.39       81.30     18.33 o 
   3   3   7      101.95       97.95     19.10 o 
   4   3   7       12.78        2.81     20.89 o 
   5   3   7       75.01       90.72     31.77 o 
 -10   4   7        9.00       31.82     27.24 o 
  -8   4   7       64.34       96.20     26.23 o 
  -7   4   7      121.77      131.64     29.44 o 
  -6   4   7       52.51       72.23     22.75 o 
  -5   4   7      140.11      141.24     28.00 o 
  -4   4   7      238.92      272.77     34.09 o 
  -3   4   7        9.09        0.13     18.11 o 
  -2   4   7      158.30      165.73     16.39 o 
  -1   4   7      235.26      236.34     18.44 o 
   0   4   7      202.48      205.81     22.03 o 
   1   4   7       80.23       85.94     13.63 o 
   2   4   7      332.85      347.21     29.92 o 
   3   4   7       59.63       33.48     26.52 o 
   4   4   7      128.99      138.66     23.39 o 
   5   4   7       53.32       76.64     30.22 o 
 -10   5   7       28.78       17.20     25.14 o 
  -9   5   7        2.42       45.91     23.95 o 
  -8   5   7       25.43       25.60     22.35 o 
  -7   5   7       89.16      131.53     30.56 o 
  -6   5   7       53.33       45.43     20.84 o 
  -5   5   7       13.11       20.31     15.56 o 
  -4   5   7        2.69        5.62     15.55 o 
  -3   5   7      141.19      151.94     16.86 o 
  -2   5   7       28.70       34.13     11.38 o 
  -1   5   7       94.52       93.74     13.62 o 
   0   5   7     1234.94     1237.62     38.52 o 
   1   5   7        4.03       18.32     10.13 o 
   2   5   7       23.71       25.40     11.87 o 
   3   5   7      433.29      459.91     50.68 o 
   4   5   7       64.18       68.63     25.79 o 
   5   5   7       24.03       37.53     25.77 o 
 -10   6   7       37.50      113.32     32.72 o 
  -9   6   7       30.32       71.13     27.68 o 
  -8   6   7      132.72      114.37     29.23 o 
  -7   6   7       35.87       50.41     20.60 o 
  -6   6   7       67.46       87.48     26.18 o 
  -5   6   7      330.71      311.23     37.90 o 
  -4   6   7       33.06       59.53     25.35 o 
  -3   6   7      329.38      377.39     24.36 o 
  -2   6   7      824.31      836.55     35.51 o 
  -1   6   7     2697.93     2690.13     93.17 o 
   0   6   7      307.69      321.55     21.78 o 
   1   6   7      415.28      400.36     24.09 o 
   2   6   7       40.09       50.25     20.95 o 
   3   6   7       25.67       27.98     16.40 o 
   4   6   7      178.37      158.62     33.75 o 
   5   6   7       88.10       97.41     24.15 o 
 -10   7   7        5.92       22.63     24.89 o 
  -9   7   7        7.28       39.69     23.62 o 
  -8   7   7       13.40       20.35     20.26 o 
  -7   7   7       67.94       73.03     22.61 o 
  -6   7   7      226.98      228.81     35.19 o 
  -5   7   7       59.29       66.52     23.01 o 
  -4   7   7      253.07      267.75     36.34 o 
  -3   7   7      493.01      494.08     28.88 o 
  -2   7   7     1162.22     1027.07     95.06 o 
  -1   7   7      215.47      234.69     18.93 o 
   0   7   7      419.42      415.44     24.31 o 
   1   7   7       65.02       69.36     12.71 o 
   2   7   7       19.89       17.76     12.00 o 
   3   7   7      196.36      180.79     36.51 o 
   4   7   7       18.67       35.14     17.94 o 
   5   7   7       75.41       85.75     22.42 o 
 -10   8   7        2.60       10.77     21.72 o 
  -9   8   7       77.61       92.24     26.94 o 
  -8   8   7       64.74       70.28     25.40 o 
  -7   8   7        6.64       17.30     15.67 o 
  -6   8   7       71.33      104.02     29.15 o 
  -5   8   7      408.57      394.80     42.84 o 
  -4   8   7       73.65       54.42     23.22 o 
  -3   8   7      197.27      214.44     22.88 o 
  -2   8   7      224.94      205.37     28.32 o 
  -1   8   7      393.52      391.86     23.53 o 
   0   8   7      258.12      240.58     19.40 o 
   1   8   7      395.49      310.50    125.06 o 
   2   8   7       18.66       27.07     12.51 o 
   3   8   7       40.64       49.99     17.79 o 
   4   8   7       17.32        9.52     17.89 o 
   5   8   7       90.62      104.24     24.27 o 
 -10   9   7       12.83       58.07     27.27 o 
  -9   9   7       11.74       36.48     19.64 o 
  -8   9   7       23.84       25.21     18.30 o 
  -7   9   7        5.47       -2.67     20.20 o 
  -6   9   7      129.28      144.00     29.67 o 
  -5   9   7       99.51       81.67     24.06 o 
  -4   9   7      134.37      112.59     26.54 o 
  -3   9   7      414.10      451.44     29.13 o 
  -2   9   7        1.24       17.34     15.72 o 
  -1   9   7      406.48      415.52     24.52 o 
   0   9   7      377.34      256.83     97.85 o 
   1   9   7      102.68       98.25     15.21 o 
   2   9   7      140.43      167.00     18.70 o 
   3   9   7      129.04      126.41     22.30 o 
   4   9   7       81.85      117.88     32.50 o 
  -9  10   7       18.91       22.61     30.95 o 
  -8  10   7       32.67       37.33     27.83 o 
  -7  10   7      113.33       97.62     28.02 o 
  -6  10   7      126.07      106.20     25.59 o 
  -5  10   7      163.11      171.09     30.79 o 
  -4  10   7      463.28      480.45     46.28 o 
  -3  10   7      287.44      140.39    142.55 o 
  -2  10   7      558.30      272.69    225.94 o 
  -1  10   7       77.14       64.07     19.65 o 
   0  10   7      551.91      510.03     32.38 o 
   1  10   7      696.71      688.04     33.00 o 
   2  10   7       76.34       72.51     14.78 o 
   3  10   7       21.30       23.92     15.00 o 
   4  10   7        2.23      272.22    231.49 o 
  -9  11   7        9.84       68.21     30.29 o 
  -8  11   7       37.45       53.12     24.87 o 
  -7  11   7      347.03      281.07     40.71 o 
  -6  11   7      116.01      118.14     26.92 o 
  -5  11   7      206.51      205.84     32.49 o 
  -4  11   7      449.17      434.11     43.76 o 
  -3  11   7      300.51      313.55     25.71 o 
  -2  11   7      496.54      414.67     29.45 o 
  -1  11   7      180.33      179.22     17.89 o 
   0  11   7       82.61       88.70     14.63 o 
   1  11   7      431.93      423.48     26.57 o 
   2  11   7       62.16       84.86     15.69 o 
   3  11   7        0.82        3.77     11.69 o 
   4  11   7       26.84       27.42     18.45 o 
  -9  12   7       24.69       39.12     24.87 o 
  -8  12   7      118.98      102.99     29.72 o 
  -7  12   7       18.49       12.54     18.85 o 
  -6  12   7       64.44       48.22     21.40 o 
  -5  12   7      304.77      354.84     41.39 o 
  -4  12   7      264.40      249.58     36.08 o 
  -3  12   7      767.83      714.73     38.28 o 
  -2  12   7      105.02      101.83     16.64 o 
  -1  12   7       87.01       85.82     14.16 o 
   0  12   7       11.63       13.97     11.22 o 
   1  12   7      129.67      115.49     16.34 o 
   2  12   7      233.81      258.91     22.42 o 
   3  12   7       21.64       21.97     15.59 o 
   4  12   7       84.11      121.46     37.22 o 
  -9  13   7       37.91       73.65     29.04 o 
  -8  13   7        5.11       29.47     22.82 o 
  -7  13   7       69.33       74.49     23.82 o 
  -6  13   7      136.94      127.40     30.19 o 
  -5  13   7      149.24      147.56     30.20 o 
  -4  13   7      151.26      132.94     18.63 o 
  -3  13   7      133.90      154.31     20.44 o 
  -2  13   7       13.42       22.24     13.13 o 
  -1  13   7      106.00      106.49     18.49 o 
   0  13   7      116.79      143.20     16.94 o 
   1  13   7       68.73       84.50     14.68 o 
   2  13   7       50.66       60.95     14.43 o 
   3  13   7        9.86       15.31     15.32 o 
   4  13   7       44.87       73.02     36.78 o 
  -9  14   7       62.86      133.76     34.52 o 
  -8  14   7      133.95      149.33     32.93 o 
  -7  14   7       67.66       65.05     25.46 o 
  -6  14   7        4.19       11.60     19.84 o 
  -5  14   7      333.97      315.53     40.54 o 
  -4  14   7      113.30      114.48     18.76 o 
  -3  14   7      107.61      114.56     27.37 o 
  -2  14   7      150.08      141.19     19.99 o 
  -1  14   7       94.04       65.20     14.12 o 
   0  14   7       93.65       73.86     35.82 o 
   1  14   7      153.15       84.34     50.05 o 
   2  14   7      147.58      151.57     23.82 o 
   3  14   7       26.90       51.81     18.36 o 
   4  14   7       33.08       39.25     31.15 o 
  -8  15   7       54.76       75.77     27.27 o 
  -7  15   7       56.79       95.52     27.86 o 
  -6  15   7       17.10        2.64     18.39 o 
  -5  15   7       52.08       60.35     22.51 o 
  -4  15   7       14.09       22.87     14.27 o 
  -3  15   7        0.96       12.90     11.82 o 
  -2  15   7      201.77      202.56     23.64 o 
  -1  15   7       45.47       43.49     11.79 o 
   0  15   7      202.34      197.17     19.97 o 
   1  15   7      211.36      178.60     24.54 o 
   2  15   7       89.53       92.05     21.57 o 
   3  15   7        3.87       13.82     17.39 o 
  -8  16   7       25.92       19.19     21.99 o 
  -7  16   7       25.52       26.13     22.37 o 
  -6  16   7       11.56       11.68     19.65 o 
  -5  16   7       64.64       54.01     21.84 o 
  -4  16   7      221.29      232.16     25.49 o 
  -3  16   7       74.75       73.86     16.95 o 
  -2  16   7        2.03        3.38     11.16 o 
  -1  16   7      213.46      196.66     24.44 o 
   0  16   7       72.72       92.93     18.77 o 
   1  16   7      145.94      164.15     24.62 o 
   2  16   7      147.83      156.79     25.98 o 
   3  16   7      194.12      200.88     28.78 o 
  -8  17   7        6.28       53.62     26.14 o 
  -7  17   7       20.49       25.04     20.22 o 
  -6  17   7       15.08       18.30     18.49 o 
  -5  17   7       32.35       51.37     21.21 o 
  -4  17   7      100.48      103.44     19.16 o 
  -3  17   7      126.69      140.93     37.51 o 
  -2  17   7        7.21       24.00     12.47 o 
  -1  17   7        7.45       14.12     12.47 o 
   0  17   7      197.50      170.47     24.30 o 
   1  17   7        7.66       20.56     15.75 o 
   2  17   7       40.63       45.45     17.88 o 
   3  17   7       70.48       98.57     33.16 o 
  -8  18   7       34.08       31.54     26.11 o 
  -7  18   7       42.84       40.16     24.13 o 
  -6  18   7       13.15       18.67     20.58 o 
  -5  18   7      199.74      148.34     31.62 o 
  -4  18   7      246.55      247.55     26.80 o 
  -3  18   7       87.69      102.71     19.26 o 
  -2  18   7       56.73       57.40     17.28 o 
  -1  18   7       79.57       78.75     26.81 o 
   0  18   7       16.09       28.75     15.48 o 
   1  18   7      107.24      127.53     23.61 o 
   2  18   7      117.62      147.51     25.26 o 
   3  18   7       23.82       39.30     20.24 o 
  -7  19   7        7.31       44.32     25.00 o 
  -6  19   7      203.00      212.84     36.29 o 
  -5  19   7       17.80       19.19     21.00 o 
  -4  19   7       95.33      115.01     20.50 o 
  -3  19   7      249.83      313.35     30.29 o 
  -2  19   7      351.34      387.68     34.07 o 
  -1  19   7       35.93       44.05     17.60 o 
   0  19   7       57.28       79.27     20.27 o 
   1  19   7       88.50      124.96     24.73 o 
   2  19   7       59.78       78.91     22.08 o 
  -7  20   7       10.51       24.65     23.24 o 
  -6  20   7       12.97       50.26     25.48 o 
  -5  20   7       72.89       95.45     27.23 o 
  -4  20   7      200.71      189.86     34.86 o 
  -3  20   7        4.55       11.41     13.25 o 
  -2  20   7      376.43      373.65     34.73 o 
  -1  20   7      192.38      195.12     26.61 o 
   0  20   7      139.67      140.01     24.20 o 
   1  20   7       76.56       79.82     21.00 o 
   2  20   7      146.00      189.29     38.40 o 
  -6  21   7       19.74       67.20     28.85 o 
  -5  21   7        5.59       28.03     20.58 o 
  -4  21   7       37.17      163.67     59.74 o 
  -3  21   7       35.17       15.50     18.81 o 
  -2  21   7        5.14       29.14     18.43 o 
  -1  21   7      130.10      123.33     33.51 o 
   0  21   7      164.81      140.76     24.45 o 
   1  21   7       30.98       35.89     18.34 o 
  -6  22   7        7.70       46.50     26.44 o 
  -5  22   7       11.62       34.78     26.48 o 
  -4  22   7      115.22      102.94     21.58 o 
  -3  22   7       48.72       30.88     16.31 o 
  -2  22   7      102.17      114.25     21.90 o 
  -1  22   7        9.85       11.15     13.60 o 
   0  22   7       43.94       54.71     19.16 o 
   1  22   7      161.29      143.18     26.87 o 
  -5  23   7       27.39       65.44     30.50 o 
  -4  23   7       88.92       63.41     19.24 o 
  -3  23   7      163.54      203.85     27.52 o 
  -2  23   7       13.08       18.66     32.49 o 
  -1  23   7       11.36        3.16     16.66 o 
   0  23   7       78.53       68.68     22.63 o 
  -4  24   7        7.18       11.61     18.58 o 
  -3  24   7       24.38       32.50     32.80 o 
  -2  24   7       88.62       78.03     22.54 o 
  -1  24   7       15.05       24.42     19.50 o 
  -3  25   7       59.69       86.06     25.08 o 
  -2  25   7       21.82       28.97     21.13 o 
  -5 -22   8      155.80      157.41     46.33 o 
  -5 -21   8       80.20       83.04     38.89 o 
  -6 -20   8       36.35       28.55     32.47 o 
  -5 -20   8       66.83       95.56     39.62 o 
  -7 -19   8       93.11       71.25     39.86 o 
  -6 -19   8        5.93       34.59     31.50 o 
  -5 -19   8       75.85       81.22     35.16 o 
   1 -19   8       64.65       41.53     32.43 o 
  -7 -18   8        2.68      -28.62     28.62 o 
  -6 -18   8       33.46       11.38     28.48 o 
  -5 -18   8       17.06       22.81     26.62 o 
  -1 -18   8      101.13      131.81     33.74 o 
   0 -18   8       25.58       43.63     29.46 o 
   1 -18   8       54.08       50.17     30.02 o 
  -7 -17   8       85.25       63.25     38.52 o 
  -6 -17   8       52.95       60.93     32.58 o 
  -5 -17   8        3.76       29.00     26.11 o 
  -3 -17   8      296.76      424.89     50.06 o 
  -2 -17   8      117.51      133.29     28.87 o 
  -1 -17   8       52.76       87.97     27.62 o 
   0 -17   8       21.24        9.17     24.12 o 
   1 -17   8      206.67      200.53     41.70 o 
   2 -17   8       52.11       75.07     33.56 o 
  -8 -16   8       15.00       16.32     32.95 o 
  -7 -16   8       52.72       51.28     31.25 o 
  -6 -16   8       12.94       11.04     26.22 o 
  -5 -16   8      174.25      228.98     43.05 o 
  -4 -16   8      114.93      139.75     32.56 o 
  -3 -16   8       42.83       33.50     26.10 o 
  -2 -16   8      224.48      186.68     33.08 o 
  -1 -16   8       64.46       53.90     23.38 o 
   0 -16   8       33.28       27.30     22.18 o 
   1 -16   8       76.57       56.06     29.38 o 
   2 -16   8       26.63       46.48     30.02 o 
  -8 -15   8       36.34       53.37     35.15 o 
  -7 -15   8       36.10       57.43     33.33 o 
  -6 -15   8      112.47      117.01     35.02 o 
  -5 -15   8       12.78       27.21     24.11 o 
  -4 -15   8        8.26       25.21     14.29 o 
  -3 -15   8       75.90      130.56     29.46 o 
  -2 -15   8       22.15       28.40     18.33 o 
  -1 -15   8      103.23      106.96     27.32 o 
   0 -15   8      144.19      142.15     32.49 o 
   1 -15   8      118.04      139.21     34.34 o 
   2 -15   8       99.26       89.97     31.18 o 
  -8 -14   8       74.09       47.81     32.76 o 
  -7 -14   8       17.79       14.07     24.83 o 
  -6 -14   8       52.73       78.20     28.55 o 
  -5 -14   8       39.66       50.67     25.12 o 
  -4 -14   8       28.49       35.65     14.27 o 
  -3 -14   8      119.17      154.61     31.68 o 
  -2 -14   8      154.53      134.44     29.80 o 
  -1 -14   8      116.30      123.40     30.56 o 
   0 -14   8       38.42       65.76     24.95 o 
   1 -14   8      135.71      156.26     35.65 o 
   2 -14   8       15.83        3.15     23.97 o 
  -8 -13   8       48.52       29.27     34.66 o 
  -7 -13   8       19.49        1.80     27.39 o 
  -6 -13   8        4.76        9.69     24.94 o 
  -5 -13   8       81.26      122.26     32.68 o 
  -4 -13   8        4.38       18.83     16.60 o 
  -3 -13   8      111.76      129.72     29.01 o 
  -2 -13   8        5.23       -3.33     20.86 o 
  -1 -13   8       62.24       73.38     24.47 o 
   0 -13   8      197.43      208.53     37.43 o 
   1 -13   8       28.57       25.36     24.33 o 
   2 -13   8       14.19       -6.90     24.25 o 
   3 -13   8      123.19       83.88     37.28 o 
  -9 -12   8       56.61       22.36     36.85 o 
  -8 -12   8       89.20      139.77     40.35 o 
  -7 -12   8       43.85       91.88     28.43 o 
  -6 -12   8       24.30       32.18     27.37 o 
  -5 -12   8      180.43      186.67     24.63 o 
  -4 -12   8       86.51       96.65     24.17 o 
  -3 -12   8       28.45       41.40     14.47 o 
  -2 -12   8      116.84       82.45     25.40 o 
  -1 -12   8      232.75      195.16     33.19 o 
   0 -12   8       18.14       35.57     21.95 o 
   1 -12   8       39.47       51.11     25.28 o 
   2 -12   8        6.62        7.24     24.44 o 
   3 -12   8       42.84       77.78     33.77 o 
  -9 -11   8       43.02       68.82     23.93 o 
  -8 -11   8       53.50        5.01     28.54 o 
  -7 -11   8      142.50      130.89     35.43 o 
  -6 -11   8       77.00       79.43     19.66 o 
  -5 -11   8       68.16       67.26     17.73 o 
  -4 -11   8       32.60       34.96     14.83 o 
  -3 -11   8      112.40      140.21     19.05 o 
  -2 -11   8       26.44       21.53     18.79 o 
  -1 -11   8       27.14       65.55     21.55 o 
   0 -11   8       54.78       63.58     24.15 o 
   1 -11   8       97.68       87.77     29.05 o 
   2 -11   8        2.38       18.10     23.29 o 
   3 -11   8       13.92        3.96     26.14 o 
  -9 -10   8       33.98       23.86     24.93 o 
  -8 -10   8      112.46      152.16     26.31 o 
  -7 -10   8        5.84        6.73     14.90 o 
  -6 -10   8       38.49       41.62     16.37 o 
  -5 -10   8      315.97      297.59     46.80 o 
  -4 -10   8      238.04      226.36     24.07 o 
  -3 -10   8      219.43      206.25     22.69 o 
  -2 -10   8      166.43      193.45     32.84 o 
  -1 -10   8        0.97        7.66     16.63 o 
   0 -10   8      103.68       95.76     26.38 o 
   1 -10   8       58.18       53.68     26.03 o 
   2 -10   8       75.63       72.54     30.18 o 
   3 -10   8       18.67       52.46     31.84 o 
  -9  -9   8       20.24       42.47     24.85 o 
  -8  -9   8        2.95       13.10     19.13 o 
  -7  -9   8       78.66       70.78     26.55 o 
  -6  -9   8      325.73      333.71     31.04 o 
  -5  -9   8       53.06       52.77     20.68 o 
  -4  -9   8       10.59       20.93     16.74 o 
  -3  -9   8       82.22       82.91     15.71 o 
  -2  -9   8      191.35      185.95     32.34 o 
  -1  -9   8       38.70       44.44     21.98 o 
   0  -9   8       53.95       65.46     23.19 o 
   1  -9   8        8.45       17.40     19.74 o 
   2  -9   8        0.41       19.05     25.56 o 
   3  -9   8        7.92       -7.79     21.86 o 
  -9  -8   8       21.13       17.73     26.35 o 
  -8  -8   8      133.11      168.24     37.80 o 
  -7  -8   8        0.69       20.34     20.59 o 
  -5  -8   8       31.20       39.64     17.09 o 
  -4  -8   8      237.52      242.14     32.99 o 
  -3  -8   8      107.50       95.97     22.14 o 
  -2  -8   8      127.04      103.76     17.43 o 
  -1  -8   8       43.92       50.38     21.77 o 
   0  -8   8       67.48       72.02     24.74 o 
   1  -8   8       24.78       27.51     20.44 o 
   2  -8   8      160.75      162.50     34.85 o 
   3  -8   8       20.13       68.28     31.55 o 
   4  -8   8       93.68      111.44     44.91 o 
  -9  -7   8        8.75       24.82     25.10 o 
  -8  -7   8        3.20       -1.95     20.51 o 
  -7  -7   8       26.68       37.34     22.07 o 
  -6  -7   8       71.89       82.26     23.13 o 
  -5  -7   8       55.84       59.88     20.17 o 
  -4  -7   8       49.47       67.98     20.68 o 
  -3  -7   8      164.67      179.62     27.17 o 
  -2  -7   8      663.09      603.31     34.24 o 
  -1  -7   8      126.63      120.99     28.21 o 
   0  -7   8      111.97      114.70     28.31 o 
   1  -7   8       46.15       47.01     24.65 o 
   2  -7   8        3.78       -8.12     22.40 o 
   3  -7   8      140.46      130.46     36.97 o 
   4  -7   8       50.21       72.46     35.48 o 
 -10  -6   8        3.14       26.79     33.46 o 
  -8  -6   8       20.36       49.40     26.75 o 
  -7  -6   8       88.01      103.34     26.93 o 
  -6  -6   8       56.59       67.24     21.36 o 
  -5  -6   8       45.94       64.46     22.16 o 
  -4  -6   8       45.71       54.86     19.21 o 
  -3  -6   8       19.68        9.51     13.51 o 
  -2  -6   8      301.66      276.64     24.16 o 
  -1  -6   8      101.20       95.27     27.62 o 
   0  -6   8       28.85       26.34     19.86 o 
   1  -6   8       71.08       96.97     28.28 o 
   2  -6   8       80.71       95.92     31.17 o 
   3  -6   8        7.90       41.12     29.26 o 
   4  -6   8       94.97      130.85     43.75 o 
 -10  -5   8      110.77      126.68     40.67 o 
  -9  -5   8       36.40       83.95     29.84 o 
  -8  -5   8       44.74       52.84     24.59 o 
  -7  -5   8      422.21      374.90     47.54 o 
  -6  -5   8      100.77      102.04     25.84 o 
  -5  -5   8        5.84       19.22     16.70 o 
  -4  -5   8        8.91       22.88     15.61 o 
  -3  -5   8      162.35      201.48     27.87 o 
  -2  -5   8      196.48      206.69     21.27 o 
  -1  -5   8      105.25       75.65     25.83 o 
   0  -5   8      181.96      172.07     31.68 o 
   1  -5   8      206.24      229.36     37.92 o 
   2  -5   8       38.82       13.87     23.66 o 
   3  -5   8       21.74       61.37     32.31 o 
   4  -5   8       20.67       32.02     30.67 o 
 -10  -4   8       30.96       95.47     38.62 o 
  -9  -4   8       13.50       28.02     22.44 o 
  -8  -4   8       45.04       28.48     23.96 o 
  -7  -4   8      143.29      131.74     31.11 o 
  -6  -4   8       32.91       40.87     20.52 o 
  -5  -4   8       74.83       91.47     24.02 o 
  -4  -4   8       64.62       44.61     18.93 o 
  -3  -4   8        1.44        5.93     13.51 o 
  -2  -4   8      585.77      579.88     44.51 o 
  -1  -4   8      159.89      131.91     27.67 o 
   0  -4   8      179.31      177.43     32.38 o 
   1  -4   8       50.82       43.69     24.32 o 
   2  -4   8        9.70       44.49     26.40 o 
   3  -4   8       28.82       46.06     24.57 o 
   4  -4   8       67.20       87.02     34.67 o 
 -10  -3   8       12.92       -3.75     25.94 o 
  -9  -3   8       38.93       22.24     22.49 o 
  -8  -3   8        3.68       26.27     20.56 o 
  -7  -3   8      160.18      167.82     33.55 o 
  -6  -3   8       22.74       20.10     15.09 o 
  -5  -3   8      234.17      231.31     34.31 o 
  -4  -3   8       88.07       85.84     22.11 o 
  -3  -3   8      200.62      184.45     27.47 o 
  -2  -3   8       82.56       69.05     16.15 o 
  -1  -3   8      297.09      306.63     25.79 o 
   0  -3   8      257.98      248.00     36.33 o 
   1  -3   8       72.11       56.42     26.41 o 
   2  -3   8       55.44       53.30     23.58 o 
   3  -3   8       16.49       13.48     20.89 o 
   4  -3   8      103.27      116.83     36.90 o 
 -10  -2   8        5.34       12.88     23.38 o 
  -9  -2   8       72.43       63.77     26.66 o 
  -8  -2   8      176.44      224.97     39.16 o 
  -7  -2   8       78.36       76.88     25.87 o 
  -6  -2   8        4.49       10.08     16.47 o 
  -5  -2   8      142.85      145.25     28.47 o 
  -4  -2   8       11.14       11.19     14.20 o 
  -3  -2   8       41.01       40.76     16.51 o 
  -2  -2   8       49.25       67.27     17.90 o 
  -1  -2   8       75.76       70.25     16.14 o 
   0  -2   8      435.07      392.73     44.06 o 
   1  -2   8       93.15       71.98     27.03 o 
   2  -2   8       59.85       82.50     28.37 o 
   3  -2   8       25.85       25.04     20.44 o 
   4  -2   8        9.06       44.40     28.36 o 
 -10  -1   8       23.66       37.95     28.51 o 
  -9  -1   8       82.41      124.05     31.69 o 
  -8  -1   8        5.83        6.96     18.98 o 
  -7  -1   8        7.82       -3.43     14.68 o 
  -6  -1   8       32.19       30.14     19.38 o 
  -5  -1   8      106.13       77.19     22.50 o 
  -4  -1   8      207.74      195.36     29.95 o 
  -3  -1   8       47.79       46.29     17.90 o 
  -2  -1   8      312.86      356.31     29.20 o 
  -1  -1   8       28.05       30.77     13.92 o 
   0  -1   8       59.47       60.33     24.27 o 
   1  -1   8      172.67      165.72     34.34 o 
   2  -1   8       25.60        0.01     21.39 o 
   3  -1   8      235.80      133.12     32.81 o 
   4  -1   8      126.97      115.69     33.76 o 
 -10   0   8        0.75       -7.60     23.17 o 
  -9   0   8       59.51       60.30     27.11 o 
  -8   0   8      306.94      327.56     46.80 o 
  -7   0   8        0.73        7.39     18.09 o 
  -6   0   8      251.79      222.33     34.80 o 
  -5   0   8      253.08      245.28     35.06 o 
  -4   0   8       84.06       73.27     21.25 o 
  -3   0   8      197.04      189.21     30.44 o 
  -2   0   8      617.25      677.42     37.69 o 
  -1   0   8      725.06      758.72     38.52 o 
   0   0   8        2.93       18.82     17.89 o 
   1   0   8        9.23       21.68     19.72 o 
   2   0   8      202.64      183.40     36.79 o 
   3   0   8        6.93       33.55     24.46 o 
   4   0   8        5.04        9.56     24.52 o 
 -10   1   8       25.16       47.49     27.15 o 
  -9   1   8       82.76      134.67     32.45 o 
  -8   1   8        5.84       42.59     22.76 o 
  -7   1   8        7.01        6.73     17.75 o 
  -6   1   8       32.36       30.60     19.48 o 
  -5   1   8      105.01       91.51     23.36 o 
  -4   1   8      207.40      159.70     27.28 o 
  -3   1   8       45.99       54.33     21.21 o 
  -2   1   8      309.65      330.57     36.75 o 
  -1   1   8       29.18       33.31     14.06 o 
   0   1   8       64.19       78.49     17.00 o 
   1   1   8      176.46      181.47     34.47 o 
   2   1   8       25.51       26.18     20.58 o 
 -10   2   8        5.51        0.64     24.95 o 
  -9   2   8       71.59       73.29     25.51 o 
  -8   2   8      177.96      217.90     38.81 o 
  -7   2   8       79.91       97.40     27.48 o 
  -6   2   8        4.74       20.69     16.94 o 
  -5   2   8      136.56      110.73     26.19 o 
  -3   2   8       40.98       64.19     23.41 o 
  -2   2   8       53.06       53.86     19.74 o 
  -1   2   8       80.44       88.61     16.15 o 
   0   2   8      438.09      452.32     31.21 o 
   1   2   8       91.51       98.10     28.83 o 
   2   2   8       57.84       49.34     24.98 o 
   3   2   8       26.22       64.63     26.95 o 
   4   2   8        9.53       33.24     27.26 o 
 -10   3   8       13.74       -8.76     26.04 o 
  -9   3   8       37.78       45.07     24.40 o 
  -8   3   8        3.70       44.23     22.12 o 
  -7   3   8      160.77      162.37     33.51 o 
  -6   3   8       24.03       59.91     20.11 o 
  -5   3   8      235.00      203.81     31.47 o 
  -3   3   8      200.99      204.82     31.28 o 
  -2   3   8       80.87       88.01     22.60 o 
  -1   3   8      294.22      288.21     25.32 o 
   0   3   8      258.03      291.06     26.57 o 
   1   3   8       75.45       46.74     21.64 o 
   2   3   8       55.43       83.62     28.62 o 
   3   3   8       18.06       41.65     25.19 o 
 -10   4   8       30.91       42.28     31.48 o 
  -9   4   8       14.26       40.48     20.20 o 
  -8   4   8       47.96       31.15     21.61 o 
  -7   4   8      144.71      150.44     32.56 o 
  -6   4   8       32.05       33.75     16.33 o 
  -5   4   8       72.51       48.56     20.29 o 
  -4   4   8       66.51       80.15     23.26 o 
  -3   4   8        1.45        2.34     14.11 o 
  -2   4   8      585.02      575.76     47.10 o 
  -1   4   8      163.53      173.89     21.39 o 
   0   4   8      179.61      186.11     22.28 o 
   1   4   8       52.12       40.15     20.57 o 
   2   4   8        8.10       18.73     22.02 o 
   3   4   8       28.47       45.89     22.65 o 
   4   4   8       68.36       49.06     26.21 o 
 -10   5   8      111.94      197.27     45.20 o 
  -9   5   8       37.91       12.93     22.61 o 
  -8   5   8       44.81       38.17     22.02 o 
  -7   5   8      414.49      341.25     45.21 o 
  -6   5   8      103.22      142.36     28.89 o 
  -5   5   8        5.51       19.37     19.77 o 
  -4   5   8        7.97        0.83     15.81 o 
  -3   5   8      160.77      187.66     30.92 o 
  -2   5   8      198.37      210.77     31.21 o 
  -1   5   8      103.28      105.70     17.55 o 
   0   5   8      181.20      248.49     25.70 o 
   1   5   8      201.59      234.89     36.06 o 
   2   5   8       38.87       55.41     25.70 o 
   3   5   8       20.33       37.82     23.64 o 
   4   5   8       21.62       39.17     27.74 o 
 -10   6   8        3.20       -5.68     28.41 o 
  -9   6   8       56.86       86.71     28.90 o 
  -8   6   8       20.70       44.62     22.56 o 
  -7   6   8       86.33      100.11     28.60 o 
  -6   6   8       55.41       61.73     20.74 o 
  -5   6   8       46.47       48.15     20.07 o 
  -4   6   8       44.99       47.59     22.29 o 
  -3   6   8       19.72       21.35     18.07 o 
  -2   6   8      308.39      266.50     34.62 o 
  -1   6   8       96.94      108.16     18.79 o 
   0   6   8       29.58       25.11     14.29 o 
   1   6   8       68.29       73.65     17.35 o 
   2   6   8       80.14       72.45     26.25 o 
   3   6   8        7.20      187.89     39.46 o 
   4   6   8       94.69       78.12     32.39 o 
  -9   7   8        7.91       14.12     20.00 o 
  -8   7   8        3.17       21.76     19.69 o 
  -7   7   8       27.99       20.91     17.16 o 
  -6   7   8       74.22       75.10     24.47 o 
  -5   7   8       55.28       59.59     23.26 o 
  -4   7   8       51.95       44.11     20.13 o 
  -3   7   8      168.84      146.01     26.59 o 
  -2   7   8      669.48      658.65     51.62 o 
  -1   7   8      125.14      134.41     20.09 o 
   0   7   8      114.96      144.32     21.03 o 
   1   7   8       44.15       46.04     16.33 o 
   2   7   8        3.77       -1.40     20.65 o 
   4   7   8       48.23       77.59     31.11 o 
  -9   8   8       20.30       17.10     22.65 o 
  -8   8   8      135.54      155.63     33.16 o 
  -7   8   8        0.71       20.21     23.76 o 
  -6   8   8       44.80       44.41     26.01 o 
  -5   8   8       32.34       54.99     20.21 o 
  -4   8   8      240.10      236.06     35.42 o 
  -3   8   8      107.28      125.44     25.24 o 
  -2   8   8      125.02      129.30     26.51 o 
  -1   8   8       40.17       53.34     15.75 o 
   0   8   8       66.28       51.01     15.97 o 
   1   8   8       23.77       26.83     14.49 o 
   2   8   8      161.77      144.84     32.60 o 
   3   8   8       20.23       24.77     22.15 o 
  -9   9   8       19.56       10.39     29.96 o 
  -8   9   8        2.98       20.09     21.53 o 
  -7   9   8       82.03       85.08     28.76 o 
  -6   9   8      319.63      272.25     38.77 o 
  -5   9   8       53.70       54.67     19.40 o 
  -4   9   8        9.65        0.05     16.18 o 
  -3   9   8       78.19       85.37     17.80 o 
  -2   9   8      187.83      165.99     33.99 o 
  -1   9   8       37.73       35.34     12.35 o 
   0   9   8       51.97       63.74     17.07 o 
   1   9   8        7.24       15.10     20.23 o 
   2   9   8        0.44       19.03     22.18 o 
   3   9   8        8.81        1.90     24.65 o 
  -9  10   8       32.99       62.52     32.89 o 
  -8  10   8      114.06      167.90     35.88 o 
  -7  10   8        5.42       18.35     17.85 o 
  -6  10   8       39.45       46.35     23.63 o 
  -5  10   8      311.96      312.93     41.04 o 
  -4  10   8      233.38      225.38     33.92 o 
  -3  10   8      219.25      241.12     23.24 o 
  -2  10   8      166.21      168.79     20.93 o 
  -1  10   8        0.49        4.10     10.26 o 
   0  10   8      103.16      130.48     16.98 o 
   1  10   8       60.13       55.80     27.58 o 
   2  10   8       74.77       68.70     18.08 o 
   3  10   8       19.31       20.79     23.76 o 
  -9  11   8       44.29       70.60     29.50 o 
  -8  11   8       53.58       60.70     24.76 o 
  -7  11   8      139.07      145.05     31.68 o 
  -6  11   8       80.39      101.83     28.09 o 
  -5  11   8       67.02       73.71     23.80 o 
  -4  11   8       34.10       26.64     18.11 o 
  -3  11   8      117.11      128.00     18.48 o 
  -2  11   8       26.41       28.13     12.49 o 
  -1  11   8       28.12       38.65     11.88 o 
   0  11   8       51.75       38.62     12.64 o 
   1  11   8       99.90      124.63     17.68 o 
   2  11   8        2.32       11.22     17.28 o 
   3  11   8       13.13       37.30     26.22 o 
  -9  12   8       58.07       51.69     29.59 o 
  -8  12   8       88.50      143.59     31.11 o 
  -7  12   8       44.53       98.94     28.80 o 
  -6  12   8       25.02       24.63     20.20 o 
  -5  12   8      183.45      158.36     32.18 o 
  -4  12   8       82.37      104.30     26.38 o 
  -3  12   8       28.65        3.87     18.42 o 
  -2  12   8      118.15       43.78     42.19 o 
  -1  12   8      233.58      172.13     74.48 o 
   0  12   8       17.88       32.67     12.32 o 
   1  12   8       37.33       47.95     14.09 o 
   2  12   8        5.65       14.21     13.81 o 
  -8  13   8       48.26       44.51     21.78 o 
  -7  13   8       20.17       54.52     22.43 o 
  -6  13   8        4.16       18.72     17.22 o 
  -5  13   8       80.55       72.62     26.05 o 
  -4  13   8        4.85        9.73     11.38 o 
  -3  13   8      110.31       94.53     22.04 o 
  -2  13   8        5.80       22.82     10.80 o 
  -1  13   8       63.27       43.70     12.87 o 
   0  13   8      196.36      215.67     21.45 o 
   1  13   8       28.91       91.78     29.71 o 
   2  13   8       14.24      -10.06     16.56 o 
   3  13   8      124.91      120.65     44.21 o 
  -8  14   8       72.75       76.33     28.09 o 
  -7  14   8       18.09       24.96     17.77 o 
  -6  14   8       53.40       64.84     21.19 o 
  -5  14   8       40.48       72.33     23.48 o 
  -4  14   8       30.86       25.57     14.82 o 
  -3  14   8      119.55      123.97     19.17 o 
  -2  14   8      156.44      195.29     19.68 o 
  -1  14   8      115.90      124.06     16.87 o 
   0  14   8       37.50       45.93     13.79 o 
   1  14   8      137.89      153.96     24.47 o 
   2  14   8       17.83       11.61     17.10 o 
  -8  15   8       36.54       50.41     26.47 o 
  -7  15   8       37.66       33.54     19.33 o 
  -6  15   8      109.26      130.66     28.62 o 
  -5  15   8       13.26      -13.81     13.81 o 
  -4  15   8        7.71       13.66     13.47 o 
  -3  15   8       73.57       83.22     18.14 o 
  -2  15   8       21.80       21.22     12.38 o 
  -1  15   8      102.50      135.02     17.99 o 
   0  15   8      148.25      183.32     25.38 o 
   1  15   8      114.55      142.68     24.49 o 
   2  15   8       99.35      114.82     30.62 o 
  -8  16   8       16.47        6.81     23.44 o 
  -7  16   8       53.16       71.23     26.69 o 
  -6  16   8       12.90       25.01     18.17 o 
  -5  16   8      173.39      167.59     31.35 o 
  -4  16   8      119.24      125.85     24.99 o 
  -3  16   8       42.74       56.46     16.38 o 
  -2  16   8      223.73      184.10     44.70 o 
  -1  16   8       63.70       97.77     28.97 o 
   0  16   8       34.15       39.33     17.02 o 
   1  16   8       77.44      375.53    248.28 o 
   2  16   8       28.26       43.92     30.36 o 
  -7  17   8       83.65      112.51     30.40 o 
  -6  17   8       53.82       38.09     18.17 o 
  -5  17   8        4.05       18.04     15.38 o 
  -4  17   8       87.47      106.49     19.23 o 
  -3  17   8      302.70      330.56     69.51 o 
  -2  17   8      120.63      139.66     22.19 o 
  -1  17   8       52.46       76.47     20.14 o 
   0  17   8       21.02       68.83     22.40 o 
   1  17   8      208.54      267.32     31.47 o 
   2  17   8       52.18       44.01     21.03 o 
  -7  18   8        2.76        6.81     22.32 o 
  -6  18   8       33.21       40.96     23.55 o 
  -5  18   8       16.15       32.59     21.70 o 
  -4  18   8      159.87      149.75     22.68 o 
  -3  18   8       26.61       31.89     15.79 o 
  -2  18   8       41.24       59.13     33.80 o 
  -1  18   8      105.69      132.20     24.10 o 
   0  18   8       25.15       46.09     16.99 o 
   1  18   8       52.39       48.63     24.52 o 
  -7  19   8       90.25      139.21     36.60 o 
  -6  19   8        5.66        3.81     20.95 o 
  -5  19   8       76.76       69.57     23.42 o 
  -4  19   8       17.10       10.26     21.81 o 
  -3  19   8      100.19      118.99     24.79 o 
  -2  19   8       23.76       38.69     17.15 o 
  -1  19   8        0.50       -3.12     15.29 o 
   0  19   8       69.32       57.67     18.81 o 
   1  19   8       66.97       91.05     22.44 o 
  -6  20   8       36.07       46.82     29.05 o 
  -5  20   8       64.99      112.93     30.27 o 
  -4  20   8       34.16       51.83     18.06 o 
  -3  20   8        5.07       25.51     16.33 o 
  -2  20   8        6.87       10.61     16.66 o 
  -1  20   8       47.30       57.22     20.65 o 
   0  20   8        2.22        2.60     16.60 o 
  -5  21   8       80.68       86.52     30.80 o 
  -4  21   8       13.90       10.32     17.51 o 
  -3  21   8       12.26       -9.21     14.41 o 
  -2  21   8      104.18      121.11     22.51 o 
  -1  21   8       37.13       40.33     18.61 o 
   0  21   8       54.97       51.76     22.48 o 
  -5  22   8      154.03      145.26     39.81 o 
  -4  22   8       34.06       21.68     17.62 o 
  -3  22   8       22.12       13.53     29.61 o 
  -2  22   8       96.30      105.80     23.69 o 
  -1  22   8      161.00      139.83     27.18 o 
  -1 -18   9       95.03      110.37     33.89 o 
  -6 -17   9      102.16      126.57     34.17 o 
  -3 -17   9       40.60       35.83     27.07 o 
  -2 -17   9       54.12       43.67     29.34 o 
  -1 -17   9        5.25       15.62     28.31 o 
   0 -17   9       13.10        8.33     26.26 o 
  -7 -16   9       58.64       93.74     31.64 o 
  -6 -16   9        3.36       19.24     22.90 o 
  -4 -16   9        4.57       10.89     23.12 o 
  -3 -16   9       86.70      106.16     30.20 o 
  -2 -16   9       15.79       11.48     22.21 o 
  -1 -16   9       89.90      118.73     33.13 o 
   0 -16   9       35.78       44.30     28.71 o 
  -7 -15   9       35.34       26.81     25.07 o 
  -6 -15   9       70.97       61.06     26.82 o 
  -5 -15   9        8.58       32.34     22.20 o 
  -4 -15   9        8.12       19.28     21.72 o 
  -3 -15   9       56.11       79.80     27.02 o 
  -2 -15   9       88.88       92.86     28.71 o 
  -1 -15   9        2.33        9.52     22.07 o 
   0 -15   9        1.34        4.79     24.04 o 
   1 -15   9       17.72       60.76     31.60 o 
  -8 -14   9        0.79       20.93     31.51 o 
  -7 -14   9       11.26       39.54     26.09 o 
  -6 -14   9       10.30        5.86     21.72 o 
  -5 -14   9       30.30       26.16     19.62 o 
  -4 -14   9        3.41       14.33     21.15 o 
  -3 -14   9       38.94       46.02     24.27 o 
  -2 -14   9      119.39      131.31     31.04 o 
  -1 -14   9        1.29       -1.27     19.55 o 
   0 -14   9      129.57      123.77     33.67 o 
   1 -14   9       25.17       19.61     28.31 o 
  -8 -13   9       65.10       44.34     29.00 o 
  -7 -13   9       44.85       87.28     29.82 o 
  -6 -13   9       24.71       53.08     23.77 o 
  -5 -13   9       68.66       77.04     23.79 o 
  -4 -13   9       49.55       61.39     25.11 o 
  -3 -13   9       58.57       40.39     23.26 o 
  -2 -13   9      146.55      181.63     34.45 o 
  -1 -13   9       31.66       76.27     27.86 o 
   0 -13   9       82.71       75.65     29.46 o 
   1 -13   9       34.98       34.99     28.75 o 
  -8 -12   9       10.98       23.96     28.18 o 
  -7 -12   9        1.08        2.97     18.91 o 
  -6 -12   9       24.35       12.09     20.52 o 
  -5 -12   9        7.61       27.71     18.36 o 
  -4 -12   9      205.00      239.97     36.80 o 
  -3 -12   9       96.98       95.61     27.08 o 
  -2 -12   9        1.39        1.24     19.11 o 
  -1 -12   9       78.33       97.01     30.15 o 
   0 -12   9       24.12       25.97     26.20 o 
   1 -12   9       21.68        9.76     23.56 o 
   2 -12   9       12.53       30.67     33.13 o 
  -8 -11   9        2.97       10.04     25.56 o 
  -7 -11   9       85.66       86.08     27.71 o 
  -6 -11   9       30.20       57.96     25.47 o 
  -5 -11   9       67.76       77.73     23.78 o 
  -4 -11   9       21.90       29.05     14.70 o 
  -3 -11   9      189.19      180.79     35.05 o 
  -2 -11   9       58.82       82.10     25.72 o 
  -1 -11   9      164.80      190.02     36.49 o 
   0 -11   9      252.81      293.96     44.44 o 
   1 -11   9       32.30       35.41     27.22 o 
   2 -11   9        7.34       14.76     30.37 o 
  -8 -10   9       79.26       72.70     30.42 o 
  -7 -10   9       72.79       72.36     29.38 o 
  -6 -10   9       27.74       55.54     23.30 o 
  -5 -10   9        8.39       17.54     17.18 o 
  -4 -10   9       69.03       73.02     24.35 o 
  -3 -10   9       72.19       66.85     23.36 o 
  -2 -10   9       39.22       39.29     22.51 o 
  -1 -10   9      112.47      109.98     30.00 o 
   0 -10   9       28.23       30.76     23.30 o 
   1 -10   9       62.20       65.97     28.84 o 
   2 -10   9        9.14       28.76     28.54 o 
  -9  -9   9        7.41       41.57     33.97 o 
  -8  -9   9       50.25       65.54     29.91 o 
  -7  -9   9       28.80       26.63     23.13 o 
  -6  -9   9      392.59      413.31     49.35 o 
  -5  -9   9       70.03       63.31     22.29 o 
  -4  -9   9       13.21       17.07     16.92 o 
  -3  -9   9      139.21      200.25     35.80 o 
  -2  -9   9      110.37       90.22     25.61 o 
  -1  -9   9       16.50       18.49     22.19 o 
   0  -9   9      154.47      168.73     35.87 o 
   1  -9   9       16.32       41.96     28.43 o 
   2  -9   9      109.07      112.83     36.12 o 
  -9  -8   9       52.83       65.77     35.05 o 
  -8  -8   9      186.43      224.19     43.92 o 
  -7  -8   9       39.93       51.51     26.75 o 
  -6  -8   9      103.21      120.07     29.77 o 
  -5  -8   9       29.79       27.76     18.44 o 
  -4  -8   9       44.65       45.29     19.70 o 
  -3  -8   9      156.38      155.32     20.59 o 
  -2  -8   9       93.54      110.28     28.98 o 
  -1  -8   9      142.53      166.29     34.17 o 
   0  -8   9       44.96       33.48     21.48 o 
   1  -8   9       36.28       57.35     26.85 o 
   2  -8   9      273.31      216.06     44.32 o 
  -9  -7   9       61.32       66.37     31.46 o 
  -8  -7   9       91.31      114.13     35.26 o 
  -7  -7   9        9.58       11.31     21.84 o 
  -6  -7   9       60.11       69.79     22.50 o 
  -5  -7   9       11.34       19.98     16.02 o 
  -4  -7   9       69.07       94.12     23.45 o 
  -3  -7   9       69.56       74.19     16.46 o 
  -2  -7   9      166.07      177.73     32.47 o 
  -1  -7   9      139.35      160.14     33.50 o 
   0  -7   9       36.53       36.19     23.57 o 
   1  -7   9      257.44      295.96     46.58 o 
   2  -7   9        6.53      -18.18     19.17 o 
  -9  -6   9        4.17       17.72     29.92 o 
  -8  -6   9       35.08       60.17     28.72 o 
  -7  -6   9       80.51       93.20     29.57 o 
  -6  -6   9      157.56      190.70     35.32 o 
  -5  -6   9       75.52       63.88     21.73 o 
  -4  -6   9       39.27       41.07     19.48 o 
  -3  -6   9      185.05      155.09     20.43 o 
  -2  -6   9       66.37       64.64     24.12 o 
  -1  -6   9       99.69      124.31     30.23 o 
   0  -6   9       13.07       30.11     24.38 o 
   1  -6   9        6.63       -4.62     19.14 o 
   2  -6   9        6.24       45.48     26.92 o 
   3  -6   9       54.71       46.88     38.26 o 
  -9  -5   9       77.76      117.15     36.81 o 
  -8  -5   9       31.72       40.44     25.84 o 
  -7  -5   9      129.02      147.77     33.80 o 
  -6  -5   9      187.91      196.61     33.87 o 
  -5  -5   9        7.72       32.95     17.77 o 
  -4  -5   9        5.48       12.62     14.81 o 
  -3  -5   9       26.75       33.59     13.71 o 
  -2  -5   9      445.15      446.63     49.05 o 
  -1  -5   9        2.20       11.93     16.64 o 
   0  -5   9       40.90       52.52     25.63 o 
   1  -5   9       38.67       70.15     29.47 o 
   2  -5   9       31.11       42.08     28.79 o 
   3  -5   9       42.37       63.23     38.57 o 
  -9  -4   9       18.30       31.45     28.86 o 
  -8  -4   9       52.36       24.10     24.66 o 
  -7  -4   9       54.13       64.17     23.90 o 
  -6  -4   9       35.16       36.82     20.82 o 
  -5  -4   9      117.31      150.30     28.98 o 
  -4  -4   9      153.55      139.15     26.87 o 
  -3  -4   9        0.01       -0.11     13.90 o 
  -2  -4   9      140.13      144.32     21.22 o 
  -1  -4   9       70.52      109.36     29.13 o 
   0  -4   9      276.29      272.05     40.96 o 
   1  -4   9       33.12       54.07     26.75 o 
   2  -4   9      211.33      192.07     40.61 o 
   3  -4   9       15.31       17.51     31.87 o 
  -9  -3   9        6.89       24.41     26.58 o 
  -8  -3   9       82.88      105.82     32.07 o 
  -7  -3   9       46.87       83.42     27.15 o 
  -6  -3   9       29.29       36.37     21.00 o 
  -5  -3   9       85.17       58.74     22.47 o 
  -4  -3   9       37.42       51.50     19.05 o 
  -3  -3   9      119.28      150.64     28.69 o 
  -2  -3   9       67.13       69.19     16.20 o 
  -1  -3   9      416.39      381.90     47.68 o 
   0  -3   9      217.90      247.23     40.36 o 
   1  -3   9       69.59      111.22     30.50 o 
   2  -3   9        3.42       16.13     22.18 o 
   3  -3   9       16.51       11.69     25.94 o 
  -9  -2   9      142.46      180.86     42.29 o 
  -8  -2   9       30.55       40.61     26.23 o 
  -7  -2   9       11.31        9.89     20.39 o 
  -6  -2   9       79.69       85.86     26.05 o 
  -5  -2   9       94.81      104.81     25.03 o 
  -4  -2   9      110.52       97.21     23.71 o 
  -3  -2   9        8.88       27.17     20.97 o 
  -2  -2   9       37.48       43.79     15.60 o 
  -1  -2   9      159.92      164.55     34.26 o 
   0  -2   9      148.55      149.90     34.42 o 
   1  -2   9        0.34       29.92     22.01 o 
   2  -2   9       80.26       78.79     25.44 o 
   3  -2   9       49.22       77.58     32.89 o 
  -9  -1   9       79.39      112.49     32.16 o 
  -8  -1   9        9.16       25.63     21.38 o 
  -7  -1   9       27.26       25.90     21.14 o 
  -6  -1   9       49.92       26.15     18.06 o 
  -5  -1   9      164.44      127.35     26.68 o 
  -4  -1   9       68.36       54.73     20.95 o 
  -3  -1   9      388.09      415.59     44.07 o 
  -2  -1   9      261.96      283.95     26.71 o 
  -1  -1   9      174.09      170.22     34.83 o 
   0  -1   9        0.28       15.59     18.08 o 
   1  -1   9       54.97       57.84     26.15 o 
   2  -1   9        6.03       22.73     20.75 o 
   3  -1   9       13.62       -6.70     25.30 o 
  -9   0   9       28.23       34.45     25.16 o 
  -8   0   9        1.06       -3.57     21.87 o 
  -7   0   9       38.38       29.53     23.55 o 
  -6   0   9       55.68       44.02     21.28 o 
  -5   0   9       53.56       60.40     20.83 o 
  -4   0   9      621.94      549.69     49.14 o 
  -3   0   9        2.02       12.85     19.37 o 
  -2   0   9        0.48        2.56     21.49 o 
  -1   0   9       26.33        2.20     17.44 o 
   0   0   9        3.72      -17.42     17.42 o 
   1   0   9      264.27      209.16     37.99 o 
   2   0   9        7.49       30.27     24.02 o 
   3   0   9       21.93       45.89     30.19 o 
  -9   1   9       79.83      118.17     32.72 o 
  -8   1   9        8.95       11.04     23.57 o 
  -7   1   9       28.79       46.84     24.88 o 
  -6   1   9       52.96       55.68     23.00 o 
  -5   1   9      164.24      194.02     32.04 o 
  -4   1   9       67.50       89.07     25.11 o 
  -3   1   9      392.41      424.27     43.21 o 
  -2   1   9      260.81      254.74     25.70 o 
  -1   1   9      173.47      174.42     22.09 o 
   0   1   9        0.10        9.44     20.75 o 
   1   1   9       52.27       47.18     24.06 o 
   2   1   9        5.83       14.85     20.66 o 
   3   1   9       13.16       25.74     27.30 o 
  -9   2   9      141.22      167.34     38.86 o 
  -8   2   9       30.72       58.93     27.93 o 
  -7   2   9       11.53       30.95     19.66 o 
  -6   2   9       79.47       58.84     22.35 o 
  -5   2   9       91.89       80.11     22.40 o 
  -4   2   9      112.13      146.67     31.72 o 
  -3   2   9        8.98       12.32     17.35 o 
  -2   2   9       38.34       27.33     15.31 o 
  -1   2   9      163.52      165.01     21.95 o 
   0   2   9      151.11      152.38     32.37 o 
   1   2   9        0.34       18.20     21.18 o 
   2   2   9       80.09       67.27     26.71 o 
  -9   3   9        7.70       38.39     26.79 o 
  -8   3   9       83.58       86.90     27.77 o 
  -7   3   9       46.67       72.96     26.70 o 
  -6   3   9       27.40       27.70     19.41 o 
  -5   3   9       82.61       65.75     24.21 o 
  -4   3   9       36.75       14.54     18.77 o 
  -3   3   9      123.23      107.59     26.58 o 
  -2   3   9       67.53       85.15     17.63 o 
  -1   3   9      417.30      329.54     28.55 o 
   1   3   9       72.93      119.66     30.98 o 
   2   3   9        3.30       -0.19     19.50 o 
   3   3   9       17.79       51.92     29.72 o 
  -9   4   9       17.76       49.94     27.99 o 
  -8   4   9       49.78       74.60     27.05 o 
  -7   4   9       55.69      102.23     29.25 o 
  -6   4   9       35.38       31.61     19.44 o 
  -5   4   9      120.04      122.67     26.96 o 
  -4   4   9      147.45      145.15     28.48 o 
  -3   4   9        0.00       -2.04     16.43 o 
  -2   4   9      141.76      130.19     19.90 o 
  -1   4   9       72.85       83.51     17.63 o 
   1   4   9       34.43       53.25     25.17 o 
   3   4   9       14.44       36.28     27.87 o 
  -9   5   9       78.19      137.62     35.20 o 
  -8   5   9       31.81       52.85     25.04 o 
  -7   5   9      126.81      134.33     31.96 o 
  -6   5   9      191.17      205.59     36.22 o 
  -5   5   9        7.24      -11.94     19.07 o 
  -4   5   9        4.97       23.41     17.87 o 
  -3   5   9       27.76       39.08     20.01 o 
  -2   5   9      452.41      431.85     32.76 o 
  -1   5   9        2.13       -2.94     13.54 o 
   0   5   9       39.43       54.79     17.38 o 
   1   5   9       37.28       30.52     22.10 o 
   2   5   9       30.68       33.75     24.96 o 
   3   5   9       44.14       34.68     27.24 o 
  -9   6   9        4.16       -9.86     22.07 o 
  -8   6   9       33.41       56.31     22.09 o 
  -7   6   9       80.57      105.26     28.37 o 
  -6   6   9      158.07      178.22     35.95 o 
  -5   6   9       77.97       84.48     26.23 o 
  -4   6   9       39.96       41.50     20.95 o 
  -3   6   9      186.50      189.23     29.98 o 
  -2   6   9       65.09       85.87     18.13 o 
  -1   6   9       94.56      110.99     20.25 o 
   0   6   9       12.58       26.65     14.74 o 
   1   6   9        7.20        6.57     20.85 o 
   2   6   9        6.97       14.03     21.99 o 
  -9   7   9       63.01      109.88     33.39 o 
  -8   7   9       91.19      106.36     28.89 o 
  -7   7   9        9.46       46.85     24.80 o 
  -6   7   9       57.29       91.45     29.77 o 
  -5   7   9       10.45        8.01     16.45 o 
  -4   7   9       70.73       74.28     21.92 o 
  -3   7   9       71.18       76.71     21.39 o 
  -2   7   9      160.76      154.04     21.25 o 
  -1   7   9      138.83      140.88     21.27 o 
   0   7   9       37.84       40.52     16.47 o 
   2   7   9        6.32       14.28     22.11 o 
  -9   8   9       53.54       91.19     38.28 o 
  -8   8   9      189.67      219.43     39.93 o 
  -7   8   9       38.96       51.15     24.46 o 
  -6   8   9      103.10       81.78     26.26 o 
  -5   8   9       28.30       19.96     20.18 o 
  -4   8   9       48.04       49.49     21.37 o 
  -3   8   9      154.90      139.53     27.73 o 
  -2   8   9       90.37       87.98     23.30 o 
  -1   8   9      140.92      168.43     22.76 o 
   0   8   9       45.29       44.78     16.10 o 
   1   8   9       36.34       51.08     26.19 o 
  -9   9   9        7.60       30.92     31.40 o 
  -8   9   9       49.94       53.93     26.25 o 
  -7   9   9       30.30       38.29     22.63 o 
  -6   9   9      388.55      429.15     50.55 o 
  -5   9   9       71.09       64.61     23.51 o 
  -4   9   9       13.51       33.69     19.88 o 
  -3   9   9      140.15      136.16     26.28 o 
  -2   9   9      106.06      128.04     20.33 o 
  -1   9   9       16.34        5.43     12.74 o 
   0   9   9      154.22      193.93     33.14 o 
   1   9   9       15.95       19.42     22.20 o 
  -8  10   9       78.61       55.33     26.12 o 
  -7  10   9       70.13       81.37     28.74 o 
  -6  10   9       27.55       76.72     28.46 o 
  -5  10   9        8.73       19.84     20.71 o 
  -4  10   9       70.03       61.55     22.12 o 
  -3  10   9       71.22       29.01     18.79 o 
  -2  10   9       37.71       58.79     16.15 o 
  -1  10   9      110.52      112.03     31.14 o 
   0  10   9       29.60       46.28     16.03 o 
   1  10   9       62.01       51.12     19.29 o 
   2  10   9        9.34        8.63     22.99 o 
  -8  11   9        2.93       -1.09     20.10 o 
  -7  11   9       83.20       94.87     27.01 o 
  -6  11   9       32.08       32.76     22.98 o 
  -5  11   9       67.05       56.39     22.63 o 
  -4  11   9       21.66       14.49     16.54 o 
  -3  11   9      188.80      203.63     34.34 o 
  -2  11   9       60.98       66.54     17.86 o 
  -1  11   9      165.05      209.67     24.82 o 
   0  11   9      251.25      271.56     39.91 o 
   1  11   9       31.58       47.14     17.80 o 
   2  11   9        7.56       58.77     29.25 o 
  -8  12   9        9.82       34.08     24.10 o 
  -7  12   9        1.32       31.06     22.81 o 
  -6  12   9       24.12       35.90     21.76 o 
  -5  12   9        7.85       27.19     21.05 o 
  -4  12   9      203.81      229.62     36.06 o 
  -3  12   9       98.02       81.81     25.03 o 
  -2  12   9        1.41       10.14     13.98 o 
  -1  12   9       80.27       72.66     17.88 o 
   0  12   9       24.54       20.37     15.69 o 
   1  12   9       21.64       31.22     18.46 o 
   2  12   9       11.37       31.14     29.48 o 
  -8  13   9       65.88       83.96     33.30 o 
  -7  13   9       45.57       36.80     23.19 o 
  -6  13   9       25.98       45.01     19.62 o 
  -5  13   9       68.53       72.86     24.43 o 
  -4  13   9       48.74       36.63     22.19 o 
  -3  13   9       59.39       95.78     26.15 o 
  -2  13   9      150.52      126.99     21.52 o 
  -1  13   9       32.01       52.88     17.31 o 
   0  13   9       81.91      112.38     21.90 o 
   1  13   9       37.16       13.64     18.27 o 
  -8  14   9        0.54       29.25     27.54 o 
  -7  14   9       12.30       25.50     20.56 o 
  -6  14   9       10.38       26.00     19.52 o 
  -5  14   9       29.76       34.98     22.26 o 
  -4  14   9        3.61       13.44     20.94 o 
  -3  14   9       39.69       40.64     22.84 o 
  -2  14   9      120.09      145.64     31.80 o 
  -1  14   9        1.75       20.66     16.95 o 
   0  14   9      128.18      125.20     33.64 o 
   1  14   9       25.32       21.61     26.34 o 
  -7  15   9       36.69       49.17     25.96 o 
  -6  15   9       71.79       74.29     23.68 o 
  -5  15   9        8.99       34.48     25.35 o 
  -4  15   9        7.71       16.68     20.65 o 
  -3  15   9       56.74       75.71     26.18 o 
  -2  15   9       90.48      766.46    571.22 o 
  -1  15   9        2.23       23.05     19.12 o 
   0  15   9        1.70       21.81     24.14 o 
   1  15   9       18.23       70.41     28.54 o 
  -7  16   9       59.88       55.68     28.92 o 
  -6  16   9        3.39       -8.18     19.44 o 
  -5  16   9       61.73       71.41     25.36 o 
  -4  16   9        4.66       33.05     21.48 o 
  -3  16   9       86.94       73.43     26.78 o 
  -2  16   9       14.76        3.15     21.08 o 
  -1  16   9       86.53       95.09     29.91 o 
   0  16   9       36.22       55.53     27.71 o 
  -6  17   9      100.57      153.03     34.49 o 
  -5  17   9        1.10       12.62     17.59 o 
  -4  17   9       50.86       51.39     21.71 o 
  -3  17   9       42.64       51.68     22.77 o 
  -2  17   9       55.27       82.40     26.58 o 
  -1  17   9        5.19       33.14     25.33 o 
   0  17   9       11.68       27.85     25.00 o 
  -6  18   9       44.92       86.23     32.29 o 
  -5  18   9       25.08       37.29     22.48 o 
  -4  18   9       49.66       59.38     26.45 o 
  -3  18   9       35.72       59.71     26.25 o 
  -2  18   9       61.58       72.88     30.42 o 
  -1  18   9       95.36      122.20     35.05 o 
  -5  19   9       13.42       39.73     25.31 o 
  -4  19   9        5.92       17.57     18.05 o 
  -3  19   9       20.46       27.15     18.43 o 
  -2  19   9       73.83       75.06     31.26 o 
  -1  19   9       15.04       51.57     29.73 o 
  -4  20   9       48.33       62.05     21.67 o 
  -3  20   9       82.62       71.22     21.92 o 
  -4 -16  10       31.11       15.58     29.35 o 
  -3 -16  10       54.37       67.81     31.09 o 
  -2 -16  10       15.48        1.01     27.46 o 
  -6 -15  10      121.68      106.82     34.56 o 
  -5 -15  10        0.27       14.66     27.66 o 
  -4 -15  10       19.68       17.02     29.49 o 
  -3 -15  10       20.02       49.88     27.75 o 
  -2 -15  10       47.00       43.79     26.85 o 
  -6 -14  10       50.07       48.21     29.18 o 
  -5 -14  10       58.10      107.38     36.59 o 
  -4 -14  10        2.03       35.06     27.33 o 
  -3 -14  10        5.45       -2.44     22.65 o 
  -2 -14  10       72.60       66.87     29.41 o 
  -1 -14  10       32.54       25.68     26.09 o 
  -7 -13  10       58.04       38.45     26.97 o 
  -6 -13  10      104.28      154.88     35.38 o 
  -5 -13  10       17.61       56.33     27.81 o 
  -4 -13  10       25.74       17.74     26.69 o 
  -3 -13  10        1.36       12.64     24.52 o 
  -2 -13  10        8.07       16.42     24.01 o 
  -1 -13  10       52.95       70.18     31.80 o 
  -7 -12  10      108.44      120.80     34.65 o 
  -6 -12  10       80.96      141.80     34.00 o 
  -4 -12  10      102.42      106.10     32.14 o 
  -3 -12  10       92.15      137.87     35.57 o 
  -2 -12  10       12.90       20.92     23.76 o 
  -1 -12  10      103.31      127.77     35.74 o 
   0 -12  10       65.36       84.21     34.42 o 
  -7 -11  10       32.42       74.18     29.32 o 
  -6 -11  10        2.71       -0.86     21.12 o 
  -5 -11  10        2.78       23.61     22.13 o 
  -4 -11  10        3.68       26.54     24.92 o 
  -3 -11  10       50.91       53.37     26.99 o 
  -2 -11  10       15.60        9.95     23.28 o 
  -1 -11  10        6.14       -8.38     21.83 o 
   0 -11  10       46.48       75.76     31.52 o 
  -8 -10  10      120.94      111.87     40.68 o 
  -7 -10  10        1.92       16.09     23.73 o 
  -6 -10  10       44.91       36.08     23.96 o 
  -5 -10  10        1.10        4.93     18.98 o 
  -4 -10  10       73.15      125.53     33.64 o 
  -3 -10  10       33.37       48.67     26.86 o 
  -2 -10  10       34.31       40.24     24.58 o 
  -1 -10  10       74.64       82.66     30.18 o 
   0 -10  10        7.91       10.92     22.31 o 
  -8  -9  10       17.05       23.33     28.58 o 
  -7  -9  10        7.20       18.94     22.28 o 
  -6  -9  10       14.67       26.19     21.98 o 
  -5  -9  10        7.22       17.49     19.87 o 
  -4  -9  10       67.22      129.30     34.44 o 
  -3  -9  10      164.85      193.89     38.02 o 
  -2  -9  10       65.09       71.83     27.82 o 
  -1  -9  10       21.54       56.26     26.92 o 
   0  -9  10      143.22      102.51     31.13 o 
   1  -9  10        9.95       27.33     29.11 o 
  -8  -8  10        3.54        6.52     28.14 o 
  -7  -8  10      130.42      147.20     35.79 o 
  -6  -8  10       38.66       85.70     27.34 o 
  -5  -8  10       50.92       50.33     21.94 o 
  -4  -8  10       92.65       99.41     19.34 o 
  -3  -8  10        6.31       46.81     24.65 o 
  -2  -8  10      116.44      134.69     33.52 o 
  -1  -8  10      156.86      173.40     37.77 o 
   0  -8  10       51.05       33.13     27.87 o 
   1  -8  10       58.31       48.11     34.64 o 
  -8  -7  10      160.74      181.60     42.06 o 
  -7  -7  10        0.13        6.79     19.87 o 
  -6  -7  10      102.61      140.55     32.51 o 
  -5  -7  10       42.19       59.92     22.26 o 
  -4  -7  10        5.42       30.92     19.64 o 
  -3  -7  10      200.47      221.79     39.51 o 
  -2  -7  10       27.35       17.01     23.69 o 
  -1  -7  10        9.63        3.91     20.46 o 
   0  -7  10       21.28       21.51     25.31 o 
   1  -7  10       88.43       39.64     32.09 o 
  -8  -6  10       89.92      116.93     33.69 o 
  -7  -6  10       50.02       92.11     29.30 o 
  -6  -6  10        4.31        5.92     19.72 o 
  -5  -6  10       95.01      148.45     30.81 o 
  -4  -6  10      105.22      125.64     27.18 o 
  -3  -6  10       68.53       69.55     25.40 o 
  -2  -6  10       98.10       87.40     30.02 o 
  -1  -6  10       43.12       75.02     28.43 o 
   0  -6  10       40.45       43.41     27.92 o 
   1  -6  10       48.93       36.57     28.10 o 
  -8  -5  10        7.23       41.20     27.42 o 
  -7  -5  10        2.00       27.30     23.35 o 
  -6  -5  10       89.26       76.90     26.91 o 
  -5  -5  10       92.90       80.87     24.71 o 
  -4  -5  10       83.84      105.14     23.73 o 
  -3  -5  10       58.40       85.68     29.01 o 
  -2  -5  10       69.03       36.28     22.63 o 
  -1  -5  10       36.14       13.14     22.75 o 
   0  -5  10       33.90       49.04     27.70 o 
   1  -5  10      124.54      166.70     40.61 o 
  -8  -4  10       55.75       66.39     31.50 o 
  -7  -4  10       12.51       20.74     24.15 o 
  -6  -4  10       32.22       29.21     21.88 o 
  -5  -4  10       25.23       11.49     17.03 o 
  -4  -4  10       67.81       80.94     22.31 o 
  -3  -4  10       30.44       30.55     25.09 o 
  -2  -4  10      109.72      100.38     32.17 o 
  -1  -4  10       43.00       34.05     25.00 o 
   0  -4  10       17.69       25.96     24.76 o 
   1  -4  10      172.67      135.89     38.06 o 
  -8  -3  10        0.46      -12.65     24.16 o 
  -7  -3  10       47.10       64.48     25.62 o 
  -6  -3  10        7.52       39.32     22.87 o 
  -4  -3  10       48.79       48.31     18.96 o 
  -3  -3  10       31.26       51.46     18.08 o 
  -2  -3  10       90.82       69.54     28.43 o 
  -1  -3  10       18.20       33.40     25.45 o 
   0  -3  10       55.92       78.69     28.25 o 
   1  -3  10       50.30       78.44     28.36 o 
  -9  -2  10       22.65        1.42     31.91 o 
  -8  -2  10      155.16      218.50     44.55 o 
  -7  -2  10        1.98       24.20     21.45 o 
  -6  -2  10       18.93       11.19     21.02 o 
  -5  -2  10       99.14       96.95     24.79 o 
  -4  -2  10      164.82      147.33     29.70 o 
  -3  -2  10       51.87       73.13     18.67 o 
  -2  -2  10        0.58       -6.64     20.78 o 
  -1  -2  10      236.89      175.14     35.51 o 
   0  -2  10       59.07       48.52     22.49 o 
   1  -2  10       43.13       42.40     27.58 o 
  -9  -1  10       30.95       15.63     30.59 o 
  -8  -1  10        3.42       20.24     23.47 o 
  -7  -1  10       80.40       95.94     30.42 o 
  -6  -1  10      116.38      126.87     31.44 o 
  -5  -1  10       45.21       40.63     20.31 o 
  -4  -1  10       34.36       43.62     20.46 o 
  -3  -1  10        1.86       20.50     14.62 o 
  -2  -1  10       75.95       88.23     26.73 o 
  -1  -1  10       11.19       43.18     23.78 o 
   0  -1  10       49.76       62.72     25.82 o 
   1  -1  10       42.37       80.69     30.64 o 
  -9   0  10        4.02        0.65     32.53 o 
  -8   0  10       29.36       50.58     28.56 o 
  -7   0  10       19.55       26.92     23.84 o 
  -6   0  10        5.85        3.63     17.16 o 
  -5   0  10       43.30       41.12     21.78 o 
  -4   0  10        0.61       42.55     22.63 o 
  -3   0  10      189.06      203.03     24.45 o 
  -2   0  10       33.00       33.42     22.01 o 
  -1   0  10       58.98       58.84     25.40 o 
   0   0  10        7.54       28.07     23.89 o 
  -9   1  10       30.09       18.15     35.76 o 
  -8   1  10        3.37       19.89     23.12 o 
  -7   1  10       79.17      110.84     32.21 o 
  -6   1  10      118.72      111.23     30.05 o 
  -5   1  10       43.90       23.37     21.32 o 
  -4   1  10       34.86       24.01     19.56 o 
  -3   1  10        1.28       14.71     13.13 o 
  -2   1  10       72.00       99.13     19.23 o 
  -1   1  10       11.26       35.36     23.59 o 
   0   1  10       49.35       41.21     22.46 o 
   1   1  10       42.26       61.26     26.15 o 
  -9   2  10       22.46       19.11     31.53 o 
  -8   2  10      152.49      289.51     48.29 o 
  -7   2  10        2.34        2.56     21.29 o 
  -6   2  10       19.20       21.50     20.37 o 
  -5   2  10       97.57       75.45     24.22 o 
  -4   2  10      166.52      166.68     29.70 o 
  -3   2  10       52.02       96.15     19.41 o 
  -2   2  10        0.41       12.44     19.31 o 
   0   2  10       59.82      102.78     28.49 o 
   1   2  10       42.53       62.70     28.23 o 
  -8   3  10        0.37       43.07     27.90 o 
  -7   3  10       46.32       58.67     25.89 o 
  -6   3  10        8.35      -15.61     21.02 o 
  -5   3  10        9.28       38.45     22.94 o 
  -4   3  10       48.65       60.64     21.46 o 
  -3   3  10       32.04       65.48     16.84 o 
  -2   3  10       88.12       98.60     18.16 o 
  -1   3  10       18.37       16.25     21.90 o 
   0   3  10       54.37       51.59     25.61 o 
  -8   4  10       53.62       71.06     28.47 o 
  -7   4  10       11.66       -1.15     19.81 o 
  -6   4  10       31.92       33.84     25.07 o 
  -5   4  10       26.43       14.68     21.37 o 
  -4   4  10       69.88       56.86     23.81 o 
  -3   4  10       31.06       57.00     15.35 o 
  -2   4  10      108.96      112.11     18.93 o 
  -1   4  10       42.92       55.74     25.00 o 
   0   4  10       17.19       26.61     21.92 o 
  -8   5  10        6.79       34.76     22.28 o 
  -7   5  10        2.08       -9.15     22.07 o 
  -6   5  10       88.65      167.85     38.56 o 
  -5   5  10       95.01       78.46     27.53 o 
  -4   5  10       83.19       93.65     26.04 o 
  -3   5  10       59.24       88.02     18.44 o 
  -2   5  10       69.67       98.54     19.22 o 
  -1   5  10       35.86       50.11     26.22 o 
   0   5  10       33.47        4.02     21.78 o 
  -8   6  10       89.28      120.30     36.57 o 
  -7   6  10       49.87       87.40     31.58 o 
  -6   6  10        4.30       26.69     26.08 o 
  -5   6  10       94.82       64.05     25.78 o 
  -4   6  10      105.07      108.54     25.96 o 
  -3   6  10       69.98       88.71     18.13 o 
  -2   6  10       98.47      129.09     27.41 o 
  -1   6  10       40.47       47.99     16.49 o 
   0   6  10       38.63       43.06     26.30 o 
   1   6  10       49.65       28.70     25.90 o 
  -8   7  10      160.21      162.79     41.25 o 
  -7   7  10        0.20       22.26     28.81 o 
  -6   7  10      102.36      161.34     34.61 o 
  -5   7  10       42.15       67.46     26.08 o 
  -4   7  10        5.38       12.46     19.41 o 
  -3   7  10      200.09      186.92     31.67 o 
  -2   7  10       25.31       40.93     17.55 o 
  -1   7  10        9.80       21.75     15.31 o 
   0   7  10       19.67       10.67     22.83 o 
   1   7  10       86.08       78.59     31.38 o 
  -8   8  10        3.52      -23.98     23.98 o 
  -7   8  10      131.05      178.90     39.12 o 
  -6   8  10       38.43       49.69     26.13 o 
  -5   8  10       51.81       49.69     24.43 o 
  -4   8  10       95.90       87.54     26.29 o 
  -3   8  10        5.77       17.93     14.37 o 
  -2   8  10      113.80      108.26     28.98 o 
  -1   8  10      158.95      161.19     32.29 o 
   0   8  10       50.85       61.75     27.89 o 
   1   8  10       59.09       83.55     31.94 o 
  -8   9  10       17.26       12.84     26.90 o 
  -7   9  10        7.46        1.47     25.20 o 
  -6   9  10       15.88       31.27     23.50 o 
  -5   9  10        6.66        5.77     20.02 o 
  -4   9  10       67.92       86.79     24.97 o 
  -3   9  10      166.03      155.71     31.16 o 
  -2   9  10       65.20       80.55     24.95 o 
  -1   9  10       21.80       39.84     21.65 o 
   1   9  10       10.35       17.90     25.76 o 
  -8  10  10      122.79      111.80     41.31 o 
  -7  10  10        2.22       23.59     24.42 o 
  -6  10  10       44.61       45.97     25.41 o 
  -5  10  10        0.85       44.49     23.91 o 
  -4  10  10       70.24       71.42     24.36 o 
  -3  10  10       32.53       48.88     16.46 o 
  -2  10  10       35.02       39.08     15.98 o 
  -1  10  10       76.08       69.17     18.86 o 
   0  10  10        8.06       28.30     24.20 o 
  -7  11  10       32.63       18.23     24.02 o 
  -6  11  10        3.04        9.29     18.13 o 
  -5  11  10        2.76        2.41     20.18 o 
  -4  11  10        3.71        5.27     19.03 o 
  -3  11  10       48.52       61.07     16.99 o 
  -2  11  10       16.04       24.25     15.06 o 
  -1  11  10        6.03       22.70     17.45 o 
   0  11  10       47.83       49.48     19.80 o 
  -7  12  10      104.91       93.05     32.32 o 
  -6  12  10       80.49       87.40     27.77 o 
  -5  12  10        2.35       36.18     23.35 o 
  -4  12  10      102.33       92.40     26.02 o 
  -3  12  10       93.98      102.53     27.91 o 
  -2  12  10       13.70       10.91     15.87 o 
  -1  12  10      103.26      127.20     32.53 o 
   0  12  10       64.41       81.20     21.76 o 
  -7  13  10       58.58       33.55     31.65 o 
  -6  13  10      103.09       94.54     28.83 o 
  -5  13  10       16.51       50.84     21.19 o 
  -4  13  10       25.47       23.30     22.07 o 
  -3  13  10        1.13       16.33     14.87 o 
  -2  13  10        7.36        8.42     13.70 o 
  -1  13  10       52.48       71.17     19.84 o 
  -6  14  10       50.61       41.18     25.28 o 
  -5  14  10       56.24       74.95     27.72 o 
  -4  14  10        2.36       -0.86     17.64 o 
  -3  14  10        5.03       19.88     16.32 o 
  -2  14  10       72.96       79.66     20.26 o 
  -1  14  10       31.62       37.03     19.79 o 
  -6  15  10      121.77      138.99     35.48 o 
  -5  15  10        0.16        6.77     23.53 o 
  -4  15  10       20.09       20.27     22.81 o 
  -3  15  10       20.15       23.06     17.86 o 
  -2  15  10       46.71       32.44     22.07 o 
  -5  16  10       69.38       41.21     30.49 o 
  -4  16  10       32.41       31.59     25.81 o 
  -3  16  10       55.40       49.30     29.46 o 
  -2  16  10       14.62       41.61     29.59 o 
  -4 -12  11       50.41       95.29     36.04 o 
  -5 -11  11       84.48      106.10     37.98 o 
  -4 -11  11       44.37       67.72     31.77 o 
  -3 -11  11        0.98       15.95     27.44 o 
  -6 -10  11       25.61       33.85     26.37 o 
  -5 -10  11       76.01      146.83     40.12 o 
  -4 -10  11       92.44      117.95     36.23 o 
  -3 -10  11        0.80       -7.54     25.20 o 
  -2 -10  11       32.90       26.36     30.10 o 
  -6  -9  11       36.27       42.24     28.43 o 
  -5  -9  11       12.21       56.82     28.83 o 
  -4  -9  11       36.31       50.36     30.20 o 
  -3  -9  11       32.93       40.44     26.03 o 
  -2  -9  11      114.03      129.27     38.13 o 
  -6  -8  11       26.48       59.55     28.60 o 
  -4  -8  11      255.28      301.86     50.40 o 
  -3  -8  11       58.44       82.59     30.49 o 
  -2  -8  11       18.90       41.41     28.74 o 
  -7  -7  11        1.55       16.39     26.60 o 
  -6  -7  11       70.99      104.37     30.19 o 
  -5  -7  11       22.03       32.44     22.44 o 
  -4  -7  11      297.42      327.76     51.58 o 
  -3  -7  11       78.56       67.56     27.81 o 
  -2  -7  11      109.01      123.89     36.35 o 
  -1  -7  11        5.12        7.29     29.86 o 
  -7  -6  11       12.42        6.52     25.75 o 
  -6  -6  11        2.42        8.81     22.22 o 
  -5  -6  11        3.45       42.35     22.95 o 
  -4  -6  11       30.33       77.42     29.24 o 
  -3  -6  11      198.90      251.15     46.56 o 
  -2  -6  11       65.48       48.70     25.47 o 
  -1  -6  11      145.52      153.11     39.26 o 
  -7  -5  11       18.75       49.51     28.65 o 
  -6  -5  11       45.06       77.63     30.70 o 
  -5  -5  11       11.29        6.06     22.07 o 
  -4  -5  11       23.88       11.32     25.28 o 
  -3  -5  11       24.36       29.12     25.61 o 
  -2  -5  11      125.86      168.53     39.19 o 
  -1  -5  11        8.15       33.85     30.58 o 
  -7  -4  11       53.08       93.08     33.92 o 
  -6  -4  11        3.84        3.68     21.85 o 
  -5  -4  11       62.49       44.55     22.23 o 
  -4  -4  11       64.09       95.92     31.76 o 
  -3  -4  11      115.84      143.91     37.16 o 
  -2  -4  11        0.79       51.37     29.55 o 
  -1  -4  11       97.83       70.73     32.23 o 
  -7  -3  11       28.70       43.72     27.98 o 
  -6  -3  11        5.51       22.36     22.71 o 
  -5  -3  11       33.35       44.94     24.37 o 
  -4  -3  11       99.01      133.15     25.06 o 
  -3  -3  11        3.53        5.91     25.38 o 
  -2  -3  11       38.24       36.00     28.16 o 
  -1  -3  11       74.10       74.52     30.69 o 
  -7  -2  11       18.93       12.58     19.45 o 
  -6  -2  11       12.03       12.66     22.76 o 
  -5  -2  11       12.25       32.79     24.57 o 
  -4  -2  11       49.97       64.93     19.62 o 
  -3  -2  11      143.56      160.37     38.66 o 
  -2  -2  11       35.75       37.65     24.67 o 
  -1  -2  11       70.85       59.89     29.45 o 
  -7  -1  11        3.65        3.62     21.51 o 
  -6  -1  11       65.25       66.01     26.29 o 
  -5  -1  11       35.58       59.32     25.76 o 
  -4  -1  11       19.66       58.91     26.12 o 
  -3  -1  11       27.96       53.41     25.28 o 
  -2  -1  11       22.14       52.36     26.10 o 
  -1  -1  11       23.68        8.25     25.87 o 
  -7   0  11       24.98       26.53     26.74 o 
  -6   0  11       29.04       21.51     24.63 o 
  -5   0  11       29.07       65.97     30.96 o 
  -4   0  11        0.52       13.43     22.36 o 
  -3   0  11        7.02       30.85     23.29 o 
  -2   0  11      111.15      107.08     32.46 o 
  -1   0  11        7.76       12.97     25.38 o 
  -7   1  11        3.60       21.98     24.58 o 
  -6   1  11       66.36      114.45     33.00 o 
  -5   1  11       34.45       26.32     27.18 o 
  -4   1  11       19.57       34.17     23.84 o 
  -3   1  11       29.19       53.78     18.28 o 
  -2   1  11       23.98       68.16     27.25 o 
  -1   1  11       22.94       31.72     24.09 o 
  -7   2  11       18.71        7.86     27.39 o 
  -6   2  11       11.90       26.99     32.58 o 
  -5   2  11       12.42       -2.33     22.22 o 
  -4   2  11       48.67       75.13     26.69 o 
  -3   2  11      146.53      175.72     24.69 o 
  -2   2  11       36.49       48.10     24.82 o 
  -1   2  11       74.07       58.51     28.45 o 
  -7   3  11       28.73       27.63     25.37 o 
  -6   3  11        6.36       52.44     30.06 o 
  -5   3  11       33.95       21.60     25.24 o 
  -4   3  11       99.29      124.78     29.20 o 
  -3   3  11        4.09       20.66     15.46 o 
  -2   3  11       40.10       33.30     24.74 o 
  -1   3  11       73.09       76.23     27.26 o 
  -7   4  11       54.45      107.55     42.47 o 
  -6   4  11        3.96        5.69     26.33 o 
  -5   4  11       61.68       56.95     25.76 o 
  -4   4  11       64.46       48.62     24.81 o 
  -3   4  11      113.68      111.07     20.50 o 
  -2   4  11        0.74       16.76     21.91 o 
  -1   4  11       99.64       98.70     32.56 o 
  -7   5  11       19.10       49.60     35.27 o 
  -6   5  11       45.69       41.47     29.51 o 
  -5   5  11       11.58       40.17     23.79 o 
  -4   5  11       24.00       30.89     23.60 o 
  -3   5  11       23.18       32.52     15.01 o 
  -1   5  11        8.50        9.30     26.53 o 
  -7   6  11       12.74       78.68     36.85 o 
  -6   6  11        2.67       10.50     21.37 o 
  -5   6  11        3.30       18.16     22.96 o 
  -4   6  11       31.39       44.02     22.23 o 
  -3   6  11      197.83      265.19     39.07 o 
  -2   6  11       65.63       83.38     20.36 o 
  -7   7  11        1.52        8.40     31.87 o 
  -6   7  11       72.04       91.71     32.36 o 
  -5   7  11       22.16       26.95     22.81 o 
  -4   7  11      296.97      300.60     43.02 o 
  -3   7  11       76.17       84.27     20.30 o 
  -2   7  11      109.13      124.98     30.80 o 
  -1   7  11        4.87        3.34     24.98 o 
  -6   8  11       26.91       37.88     23.49 o 
  -5   8  11       26.45       45.66     24.94 o 
  -4   8  11      257.76      271.39     40.37 o 
  -3   8  11       58.19       72.87     29.89 o 
  -2   8  11       18.54       34.74     17.20 o 
  -6   9  11       34.11       48.04     30.08 o 
  -5   9  11       12.02       19.56     24.76 o 
  -4   9  11       36.44       44.76     26.56 o 
  -3   9  11       33.47       46.05     18.34 o 
  -2   9  11      113.10      126.03     32.82 o 
  -6  10  11       25.25       31.13     26.32 o 
  -5  10  11       77.01       64.91     25.87 o 
  -4  10  11       93.11      127.01     30.98 o 
  -3  10  11        0.96       -2.33     15.34 o 
  -2  10  11       32.49       39.28     25.98 o 
  -5  11  11       86.34      124.05     35.22 o 
  -4  11  11       44.62       51.80     25.87 o 
  -3  11  11        0.78       16.96     16.58 o 
  -4  12  11       47.98       34.03     28.31 o 
                                                 
